# Supplementary material for: Metabolic potential of Nitrososphaera-associated clades
Source: ISME J. 2024 May 14;18(1):wrae086. doi: 10.1093/ismejo/wrae086 (PMC11131427; doi:10.1093/ismejo/wrae086)
Supplement: ISME_Supplemental_Tables_R3_wrae086 [file isme_supplemental_tables_r3_wrae086.xlsx]

## Sheet: Content
Table S1	Detailed information on Nitrososphaeria genomes downloaded from the NCBI database.
Table S2	Detailed information on high-quality AOA MAGs recovered in this study.
Table S3	Detailed information on medium-quality AOA MAGs recovered in this study.
Table S4	Detailed information on reference genomes used for phylogenomic analysis.
Table S5	Pairwise Average Nucleotide Identity (ANI) values between our MAGs and reference genomes.
Table S6	BLASTN hits of the amoA genes encoded by our δ1-MAGs.
Table S7	BLASTN hits of the amoA genes encoded by our δ2-MAGs.
Table S8	BLASTN hits of the amoA genes encoded by our δ3-MAGs.
Table S9	BLASTN hits of the amoA genes encoded by our α-MAGs.
Table S10	BLASTN hits of the amoA genes encoded by our γ-MAGs.
Table S11	BLASTN hits of the amoA genes encoded by our ε-MAGs.
Table S12	BLASTN hits of the amoA genes from the previous study and our MAGs.
Table S13	KEGG annotation of Nitrososphaeria genomes downloaded from the NCBI database.
Table S14	KEGG annotation of AOA MAGs/genomes.
Table S15	Carbohydrate activate enzymes (CAZymes) identified in AOA MAGs/genomes.
Table S16	CAZymes identified in Nitrososphaeria genomes downloaded from the NCBI database.

## Sheet: Table S1
NCBI accession	Organism Qualifier	Completeness (%)	Contamination (%)	Strain heterogeneity (%)	GTDB classification	fastani_reference	fastani_reference_radius	fastani_taxonomy	fastani_ani	fastani_af	closest_placement_reference	closest_placement_radius	closest_placement_taxonomy	closest_placement_ani	closest_placement_af	pplacer_taxonomy	classification_method	note	other_related_references(genome_id,species_name,radius,ANI,AF)	msa_percent	translation_table	red_value
GCA_013340765.1	strain: NAS-02	98.06	0	0	d__Archaea;p__Thermoproteota;c__Nitrososphaeria;o__Conexivisphaerales;f__Conexivisphaeraceae;g__Conexivisphaera;s__Conexivisphaera calida	GCF_013340765.1	95	d__Archaea;p__Thermoproteota;c__Nitrososphaeria;o__Conexivisphaerales;f__Conexivisphaeraceae;g__Conexivisphaera;s__Conexivisphaera calida	100	1	GCF_013340765.1	95	d__Archaea;p__Thermoproteota;c__Nitrososphaeria;o__Conexivisphaerales;f__Conexivisphaeraceae;g__Conexivisphaera;s__Conexivisphaera calida	100	1	d__Archaea;p__Thermoproteota;c__Nitrososphaeria;o__Conexivisphaerales;f__Conexivisphaeraceae;g__Conexivisphaera;s__	taxonomic classification defined by topology and ANI	topological placement and ANI have congruent species assignments	GCA_011054345.1, s__Conexivisphaera sp011054345, 95.0, 78.74, 0.5	87.82	11	N/A
GCA_009903775.1	EvPrim.Bin14	91.26	0.97	100	d__Archaea;p__Thermoproteota;c__Nitrososphaeria;o__Conexivisphaerales;f__Conexivisphaeraceae;g__Conexivisphaera;s__Conexivisphaera sp011054345	GCA_011054345.1	95	d__Archaea;p__Thermoproteota;c__Nitrososphaeria;o__Conexivisphaerales;f__Conexivisphaeraceae;g__Conexivisphaera;s__Conexivisphaera sp011054345	97.73	0.85	GCA_011054345.1	95	d__Archaea;p__Thermoproteota;c__Nitrososphaeria;o__Conexivisphaerales;f__Conexivisphaeraceae;g__Conexivisphaera;s__Conexivisphaera sp011054345	97.73	0.85	d__Archaea;p__Thermoproteota;c__Nitrososphaeria;o__Conexivisphaerales;f__Conexivisphaeraceae;g__Conexivisphaera;s__	taxonomic classification defined by topology and ANI	topological placement and ANI have congruent species assignments	GCF_013340765.1, s__Conexivisphaera calida, 95.0, 78.7, 0.47	85.51	11	N/A
GCA_015522695.1	S016_59_esom	95.63	0.49	100	d__Archaea;p__Thermoproteota;c__Nitrososphaeria;o__Conexivisphaerales;f__Conexivisphaeraceae;g__WALT01;s__WALT01 sp015522695	GCA_015522695.1	95	d__Archaea;p__Thermoproteota;c__Nitrososphaeria;o__Conexivisphaerales;f__Conexivisphaeraceae;g__WALT01;s__WALT01 sp015522695	100	0.99	GCA_015522695.1	95	d__Archaea;p__Thermoproteota;c__Nitrososphaeria;o__Conexivisphaerales;f__Conexivisphaeraceae;g__WALT01;s__WALT01 sp015522695	100	0.99	d__Archaea;p__Thermoproteota;c__Nitrososphaeria;o__Conexivisphaerales;f__Conexivisphaeraceae;g__;s__	taxonomic classification defined by topology and ANI	topological placement and ANI have congruent species assignments	N/A	89.43	11	N/A
GCA_021324115.1	Centralia_MAG_53	95.63	0.97	0	d__Archaea;p__Thermoproteota;c__Nitrososphaeria;o__Conexivisphaerales;f__DTJL01;g__;s__	N/A	N/A	N/A	N/A	N/A	GCA_011333845.1	95	d__Archaea;p__Thermoproteota;c__Nitrososphaeria;o__Conexivisphaerales;f__DTJL01;g__DTJL01;s__DTJL01 sp011333845	75.7	0.02	d__Archaea;p__Thermoproteota;c__Nitrososphaeria;o__Conexivisphaerales;f__;g__;s__	taxonomic classification defined by topology and ANI	N/A	N/A	91.62	11	0.726223
GCA_027335305.1	clean220	93.69	2.91	0	d__Archaea;p__Thermoproteota;c__Nitrososphaeria;o__Conexivisphaerales;f__UBA164;g__;s__	N/A	N/A	N/A	N/A	N/A	N/A	N/A	N/A	N/A	N/A	d__Archaea;p__Thermoproteota;c__Nitrososphaeria;o__Conexivisphaerales;f__;g__;s__	taxonomic novelty determined using RED	N/A	N/A	84.56	11	0.725486
GCA_027356945.1	clean84	93.2	0.97	0	d__Archaea;p__Thermoproteota;c__Nitrososphaeria;o__Conexivisphaerales;f__UBA164;g__;s__	N/A	N/A	N/A	N/A	N/A	N/A	N/A	N/A	N/A	N/A	d__Archaea;p__Thermoproteota;c__Nitrososphaeria;o__Conexivisphaerales;f__;g__;s__	taxonomic novelty determined using RED	N/A	N/A	84.49	11	0.725007
GCA_027386015.1	clean3386	93.2	1.19	0	d__Archaea;p__Thermoproteota;c__Nitrososphaeria;o__Conexivisphaerales;f__UBA164;g__;s__	N/A	N/A	N/A	N/A	N/A	N/A	N/A	N/A	N/A	N/A	d__Archaea;p__Thermoproteota;c__Nitrososphaeria;o__Conexivisphaerales;f__;g__;s__	taxonomic novelty determined using RED	N/A	N/A	84.49	11	0.725111
GCA_027386075.1	clean3385	90.78	0.97	0	d__Archaea;p__Thermoproteota;c__Nitrososphaeria;o__Conexivisphaerales;f__UBA164;g__;s__	N/A	N/A	N/A	N/A	N/A	N/A	N/A	N/A	N/A	N/A	d__Archaea;p__Thermoproteota;c__Nitrososphaeria;o__Conexivisphaerales;f__;g__;s__	taxonomic novelty determined using RED	N/A	N/A	77.42	11	0.721888
GCA_027078545.1	T2_maxbin2_scaf2bin.399	92.72	0.97	0	d__Archaea;p__Thermoproteota;c__Nitrososphaeria;o__Geothermarchaeales;f__JDFR-13;g__SZUA-1514;s__	N/A	N/A	N/A	N/A	N/A	GCA_015523545.1	95	d__Archaea;p__Thermoproteota;c__Nitrososphaeria;o__Geothermarchaeales;f__JDFR-13;g__SZUA-1514;s__SZUA-1514 sp015523545	89.86	0.97	d__Archaea;p__Thermoproteota;c__Nitrososphaeria;o__Geothermarchaeales;f__JDFR-13;g__SZUA-1514;s__	taxonomic classification defined by topology and ANI	N/A	GCA_015523605.1, s__SZUA-1514 sp015523605, 95.0, 77.76, 0.08; GCA_015661745.1, s__SZUA-1514 sp015661745, 95.0, 75.93, 0.05	86.26	11	0.994152
GCA_027006325.1	S139_maxbin2_scaf2bin.065	90.29	0	0	d__Archaea;p__Thermoproteota;c__Nitrososphaeria;o__Geothermarchaeales;f__JDFR-13;g__SZUA-1514;s__SZUA-1514 sp015523605	GCA_015523605.1	95	d__Archaea;p__Thermoproteota;c__Nitrososphaeria;o__Geothermarchaeales;f__JDFR-13;g__SZUA-1514;s__SZUA-1514 sp015523605	99.84	0.91	GCA_015523605.1	95	d__Archaea;p__Thermoproteota;c__Nitrososphaeria;o__Geothermarchaeales;f__JDFR-13;g__SZUA-1514;s__SZUA-1514 sp015523605	99.84	0.91	d__Archaea;p__Thermoproteota;c__Nitrososphaeria;o__Geothermarchaeales;f__JDFR-13;g__SZUA-1514;s__	taxonomic classification defined by topology and ANI	topological placement and ANI have congruent species assignments	GCA_015661745.1, s__SZUA-1514 sp015661745, 95.0, 77.29, 0.24; GCA_015523545.1, s__SZUA-1514 sp015523545, 95.0, 76.87, 0.07	84.64	11	N/A
GCA_027049195.1	S141_maxbin2_scaf2bin.047	93.2	1.94	0	d__Archaea;p__Thermoproteota;c__Nitrososphaeria;o__Geothermarchaeales;f__JDFR-13;g__SZUA-1514;s__SZUA-1514 sp015523605	GCA_015523605.1	95	d__Archaea;p__Thermoproteota;c__Nitrososphaeria;o__Geothermarchaeales;f__JDFR-13;g__SZUA-1514;s__SZUA-1514 sp015523605	99.67	0.94	GCA_015523605.1	95	d__Archaea;p__Thermoproteota;c__Nitrososphaeria;o__Geothermarchaeales;f__JDFR-13;g__SZUA-1514;s__SZUA-1514 sp015523605	99.67	0.94	d__Archaea;p__Thermoproteota;c__Nitrososphaeria;o__Geothermarchaeales;f__JDFR-13;g__SZUA-1514;s__	taxonomic classification defined by topology and ANI	topological placement and ANI have congruent species assignments	GCA_015661745.1, s__SZUA-1514 sp015661745, 95.0, 77.37, 0.29; GCA_015523545.1, s__SZUA-1514 sp015523545, 95.0, 75.96, 0.09	80.91	11	N/A
GCA_014361085.1	MAG-19	96.12	5.83	0	d__Archaea;p__Thermoproteota;c__Nitrososphaeria;o__JACIWG01;f__JACIWG01;g__JACIWG01;s__JACIWG01 sp014361085	GCA_014361085.1	95	d__Archaea;p__Thermoproteota;c__Nitrososphaeria;o__JACIWG01;f__JACIWG01;g__JACIWG01;s__JACIWG01 sp014361085	100	0.99	GCA_014361085.1	95	d__Archaea;p__Thermoproteota;c__Nitrososphaeria;o__JACIWG01;f__JACIWG01;g__JACIWG01;s__JACIWG01 sp014361085	100	0.99	d__Archaea;p__Thermoproteota;c__Nitrososphaeria;o__;f__;g__;s__	taxonomic classification defined by topology and ANI	topological placement and ANI have congruent species assignments	N/A	85.34	11	N/A
GCA_011605775.1	SJ3.Bin66	99.51	2.43	33.33	d__Archaea;p__Thermoproteota;c__Nitrososphaeria;o__Nitrososphaerales;f__JAAOZN01;g__JAAOZN01;s__JAAOZN01 sp011605775	GCA_011605775.1	95	d__Archaea;p__Thermoproteota;c__Nitrososphaeria;o__Nitrososphaerales;f__JAAOZN01;g__JAAOZN01;s__JAAOZN01 sp011605775	100	0.99	GCA_011605775.1	95	d__Archaea;p__Thermoproteota;c__Nitrososphaeria;o__Nitrososphaerales;f__JAAOZN01;g__JAAOZN01;s__JAAOZN01 sp011605775	100	0.99	d__Archaea;p__Thermoproteota;c__Nitrososphaeria;o__Nitrososphaerales;f__JAAOZN01;g__JAAOZN01;s__	taxonomic classification defined by topology and ANI	topological placement and ANI have congruent species assignments	GCA_011355215.1, s__JAAOZN01 sp011355215, 95.0, 84.34, 0.72	91.07	11	N/A
GCA_024256165.1	HK02M2	94.42	2.91	25	d__Archaea;p__Thermoproteota;c__Nitrososphaeria;o__Nitrososphaerales;f__JACAEJ01;g__;s__	N/A	N/A	N/A	N/A	N/A	N/A	N/A	N/A	N/A	N/A	d__Archaea;p__Thermoproteota;c__Nitrososphaeria;o__Nitrososphaerales;f__;g__;s__	taxonomic novelty determined using RED	N/A	N/A	86.82	11	0.823708
GCA_024256185.1	HK02M1	92.72	2.43	33.33	d__Archaea;p__Thermoproteota;c__Nitrososphaeria;o__Nitrososphaerales;f__JACAEJ01;g__;s__	N/A	N/A	N/A	N/A	N/A	N/A	N/A	N/A	N/A	N/A	d__Archaea;p__Thermoproteota;c__Nitrososphaeria;o__Nitrososphaerales;f__;g__;s__	taxonomic novelty determined using RED	N/A	N/A	86.96	11	0.823634
GCA_024256245.1	HK01M	95.63	1.46	0	d__Archaea;p__Thermoproteota;c__Nitrososphaeria;o__Nitrososphaerales;f__JACAEJ01;g__;s__	N/A	N/A	N/A	N/A	N/A	N/A	N/A	N/A	N/A	N/A	d__Archaea;p__Thermoproteota;c__Nitrososphaeria;o__Nitrososphaerales;f__;g__;s__	taxonomic novelty determined using RED	N/A	N/A	91.35	11	0.824245
GCA_025058425.1	SKYB56	96.12	1.05	0	d__Archaea;p__Thermoproteota;c__Nitrososphaeria;o__Nitrososphaerales;f__JACAEJ01;g__;s__	N/A	N/A	N/A	N/A	N/A	N/A	N/A	N/A	N/A	N/A	d__Archaea;p__Thermoproteota;c__Nitrososphaeria;o__Nitrososphaerales;f__;g__;s__	taxonomic novelty determined using RED	N/A	N/A	89.69	11	0.696521
GCA_938091495.1	S1_Bin_METABAT__299_1	99.51	0.97	0	d__Archaea;p__Thermoproteota;c__Nitrososphaeria;o__Nitrososphaerales;f__JACAEJ01;g__JACAEJ01;s__	N/A	N/A	N/A	N/A	N/A	GCA_011358735.1	95	d__Archaea;p__Thermoproteota;c__Nitrososphaeria;o__Nitrososphaerales;f__JACAEJ01;g__JACAEJ01;s__JACAEJ01 sp011358735	92.1	0.86	d__Archaea;p__Thermoproteota;c__Nitrososphaeria;o__Nitrososphaerales;f__JACAEJ01;g__JACAEJ01;s__	taxonomic classification defined by topology and ANI	N/A	GCA_013388925.1, s__JACAEJ01 sp013388925, 95.0, 77.36, 0.22	95.96	11	0.976717
GCA_013388925.1	L.E.AR.22	92.23	1.78	33.33	d__Archaea;p__Thermoproteota;c__Nitrososphaeria;o__Nitrososphaerales;f__JACAEJ01;g__JACAEJ01;s__JACAEJ01 sp013388925	GCA_013388925.1	95	d__Archaea;p__Thermoproteota;c__Nitrososphaeria;o__Nitrososphaerales;f__JACAEJ01;g__JACAEJ01;s__JACAEJ01 sp013388925	100	1	GCA_013388925.1	95	d__Archaea;p__Thermoproteota;c__Nitrososphaeria;o__Nitrososphaerales;f__JACAEJ01;g__JACAEJ01;s__JACAEJ01 sp013388925	100	1	d__Archaea;p__Thermoproteota;c__Nitrososphaeria;o__Nitrososphaerales;f__JACAEJ01;g__JACAEJ01;s__	taxonomic classification defined by topology and ANI	topological placement and ANI have congruent species assignments	GCA_011358735.1, s__JACAEJ01 sp011358735, 95.0, 77.3, 0.23	91.02	11	N/A
GCA_023379805.1	FK_Sedi_A_Bin.83	100	0	0	d__Archaea;p__Thermoproteota;c__Nitrososphaeria;o__Nitrososphaerales;f__JACPRH01;g__JACPRH01;s__	N/A	N/A	N/A	N/A	N/A	GCA_016190055.1	95	d__Archaea;p__Thermoproteota;c__Nitrososphaeria;o__Nitrososphaerales;f__JACPRH01;g__JACPRH01;s__JACPRH01 sp016190055	85.83	0.69	d__Archaea;p__Thermoproteota;c__Nitrososphaeria;o__Nitrososphaerales;f__;g__;s__	taxonomic classification defined by topology and ANI	N/A	N/A	92.14	11	0.969842
GCA_023481325.1	FK_Sedi_B_Bin.62	100	0.97	100	d__Archaea;p__Thermoproteota;c__Nitrososphaeria;o__Nitrososphaerales;f__JACPRH01;g__JACPRH01;s__	N/A	N/A	N/A	N/A	N/A	GCA_016190055.1	95	d__Archaea;p__Thermoproteota;c__Nitrososphaeria;o__Nitrososphaerales;f__JACPRH01;g__JACPRH01;s__JACPRH01 sp016190055	86.06	0.7	d__Archaea;p__Thermoproteota;c__Nitrososphaeria;o__Nitrososphaerales;f__;g__;s__	taxonomic classification defined by topology and ANI	N/A	N/A	94.92	11	0.969262
GCA_016190055.1	NC_groundwater_674_Ag_B-0.1um_49_231	94.66	0	0	d__Archaea;p__Thermoproteota;c__Nitrososphaeria;o__Nitrososphaerales;f__JACPRH01;g__JACPRH01;s__JACPRH01 sp016190055	GCA_016190055.1	95	d__Archaea;p__Thermoproteota;c__Nitrososphaeria;o__Nitrososphaerales;f__JACPRH01;g__JACPRH01;s__JACPRH01 sp016190055	100	0.99	GCA_016190055.1	95	d__Archaea;p__Thermoproteota;c__Nitrososphaeria;o__Nitrososphaerales;f__JACPRH01;g__JACPRH01;s__JACPRH01 sp016190055	100	0.99	d__Archaea;p__Thermoproteota;c__Nitrososphaeria;o__Nitrososphaerales;f__;g__;s__	taxonomic classification defined by topology and ANI	topological placement and ANI have congruent species assignments	N/A	93.95	11	N/A
GCA_016184315.1	NC_groundwater_291_Ag_S-0.65um_49_13	93.2	0	0	d__Archaea;p__Thermoproteota;c__Nitrososphaeria;o__Nitrososphaerales;f__JACQRY01;g__JACQRY01;s__JACQRY01 sp016184315	GCA_016184315.1	95	d__Archaea;p__Thermoproteota;c__Nitrososphaeria;o__Nitrososphaerales;f__JACQRY01;g__JACQRY01;s__JACQRY01 sp016184315	100	1	GCA_016184315.1	95	d__Archaea;p__Thermoproteota;c__Nitrososphaeria;o__Nitrososphaerales;f__JACQRY01;g__JACQRY01;s__JACQRY01 sp016184315	100	1	d__Archaea;p__Thermoproteota;c__Nitrososphaeria;o__Nitrososphaerales;f__JACQRY01;g__JACQRY01;s__	taxonomic classification defined by topology and ANI	topological placement and ANI have congruent species assignments	GCA_016206275.1, s__JACQRY01 sp016206275, 95.0, 77.29, 0.25	86.74	11	N/A
GCA_026002835.1	KatS3mg003	100	5.5	87.5	d__Archaea;p__Thermoproteota;c__Nitrososphaeria;o__Nitrososphaerales;f__Nitrosocaldaceae;g__JACAFH01;s__	N/A	N/A	N/A	N/A	N/A	GCA_013538715.1	95	d__Archaea;p__Thermoproteota;c__Nitrososphaeria;o__Nitrososphaerales;f__Nitrosocaldaceae;g__JACAFH01;s__JACAFH01 sp013538715	77.27	0.35	d__Archaea;p__Thermoproteota;c__Nitrososphaeria;o__Nitrososphaerales;f__Nitrosocaldaceae;g__;s__	taxonomic classification defined by topology and ANI	N/A	N/A	88.34	11	0.854161
GCA_013538715.1	QQ.bins.88	97.57	0	0	d__Archaea;p__Thermoproteota;c__Nitrososphaeria;o__Nitrososphaerales;f__Nitrosocaldaceae;g__JACAFH01;s__JACAFH01 sp013538715	GCA_013538715.1	95	d__Archaea;p__Thermoproteota;c__Nitrososphaeria;o__Nitrososphaerales;f__Nitrosocaldaceae;g__JACAFH01;s__JACAFH01 sp013538715	100	0.99	GCA_013538715.1	95	d__Archaea;p__Thermoproteota;c__Nitrososphaeria;o__Nitrososphaerales;f__Nitrosocaldaceae;g__JACAFH01;s__JACAFH01 sp013538715	100	0.99	d__Archaea;p__Thermoproteota;c__Nitrososphaeria;o__Nitrososphaerales;f__Nitrosocaldaceae;g__;s__	taxonomic classification defined by topology and ANI	topological placement and ANI have congruent species assignments	N/A	88.25	11	N/A
GCA_013538795.1	JZ-2bins.172	99.51	0.97	0	d__Archaea;p__Thermoproteota;c__Nitrososphaeria;o__Nitrososphaerales;f__Nitrosocaldaceae;g__JACAFH01;s__JACAFH01 sp013538715	GCA_013538715.1	95	d__Archaea;p__Thermoproteota;c__Nitrososphaeria;o__Nitrososphaerales;f__Nitrosocaldaceae;g__JACAFH01;s__JACAFH01 sp013538715	99.55	0.91	GCA_013538715.1	95	d__Archaea;p__Thermoproteota;c__Nitrososphaeria;o__Nitrososphaerales;f__Nitrosocaldaceae;g__JACAFH01;s__JACAFH01 sp013538715	99.55	0.91	d__Archaea;p__Thermoproteota;c__Nitrososphaeria;o__Nitrososphaerales;f__Nitrosocaldaceae;g__;s__	taxonomic classification defined by topology and ANI	topological placement and ANI have congruent species assignments	N/A	91.03	11	N/A
GCA_025054855.1	SKYG19	98.54	0	0	d__Archaea;p__Thermoproteota;c__Nitrososphaeria;o__Nitrososphaerales;f__Nitrosocaldaceae;g__Nitrosocaldus;s__	N/A	N/A	N/A	N/A	N/A	N/A	N/A	N/A	N/A	N/A	d__Archaea;p__Thermoproteota;c__Nitrososphaeria;o__Nitrososphaerales;f__Nitrosocaldaceae;g__;s__	taxonomic novelty determined using RED	N/A	N/A	88.76	11	0.937436
GCA_025058825.1	SKYB127	98.06	0	0	d__Archaea;p__Thermoproteota;c__Nitrososphaeria;o__Nitrososphaerales;f__Nitrosocaldaceae;g__Nitrosocaldus;s__	N/A	N/A	N/A	N/A	N/A	N/A	N/A	N/A	N/A	N/A	d__Archaea;p__Thermoproteota;c__Nitrososphaeria;o__Nitrososphaerales;f__Nitrosocaldaceae;g__;s__	taxonomic novelty determined using RED	N/A	N/A	88.76	11	0.937109
GCA_937934155.1	H1_Bin_METABAT__116_1	97.09	0	0	d__Archaea;p__Thermoproteota;c__Nitrososphaeria;o__Nitrososphaerales;f__Nitrosocaldaceae;g__Nitrosocaldus;s__	N/A	N/A	N/A	N/A	N/A	GCA_013538675.1	95	d__Archaea;p__Thermoproteota;c__Nitrososphaeria;o__Nitrososphaerales;f__Nitrosocaldaceae;g__Nitrosocaldus;s__Nitrosocaldus sp013538675	86.28	0.85	d__Archaea;p__Thermoproteota;c__Nitrososphaeria;o__Nitrososphaerales;f__Nitrosocaldaceae;g__Nitrosocaldus;s__	taxonomic classification defined by topology and ANI	N/A	GCF_900248165.1, s__Nitrosocaldus cavascurensis, 95.0, 83.37, 0.89; GCA_013538805.1, s__Nitrosocaldus sp013538805, 95.0, 83.06, 0.87; GCA_002898655.1, s__Nitrosocaldus sp002898655, 95.0, 83.05, 0.77	89.25	11	0.972254
GCA_938030895.1	S1_Bin_METABAT__108_1	97.09	0	0	d__Archaea;p__Thermoproteota;c__Nitrososphaeria;o__Nitrososphaerales;f__Nitrosocaldaceae;g__Nitrosocaldus;s__	N/A	N/A	N/A	N/A	N/A	GCA_013538675.1	95	d__Archaea;p__Thermoproteota;c__Nitrososphaeria;o__Nitrososphaerales;f__Nitrosocaldaceae;g__Nitrosocaldus;s__Nitrosocaldus sp013538675	86.11	0.88	d__Archaea;p__Thermoproteota;c__Nitrososphaeria;o__Nitrososphaerales;f__Nitrosocaldaceae;g__Nitrosocaldus;s__	taxonomic classification defined by topology and ANI	N/A	GCF_900248165.1, s__Nitrosocaldus cavascurensis, 95.0, 83.3, 0.87; GCA_013538805.1, s__Nitrosocaldus sp013538805, 95.0, 83.16, 0.83; GCA_002898655.1, s__Nitrosocaldus sp002898655, 95.0, 82.78, 0.8	89.26	11	0.97218
GCA_002906215.1	3F	99.03	0	0	d__Archaea;p__Thermoproteota;c__Nitrososphaeria;o__Nitrososphaerales;f__Nitrosocaldaceae;g__Nitrosocaldus;s__Nitrosocaldus cavascurensis	GCF_900248165.1	95	d__Archaea;p__Thermoproteota;c__Nitrososphaeria;o__Nitrososphaerales;f__Nitrosocaldaceae;g__Nitrosocaldus;s__Nitrosocaldus cavascurensis	99.95	0.99	GCF_900248165.1	95	d__Archaea;p__Thermoproteota;c__Nitrososphaeria;o__Nitrososphaerales;f__Nitrosocaldaceae;g__Nitrosocaldus;s__Nitrosocaldus cavascurensis	99.95	0.99	d__Archaea;p__Thermoproteota;c__Nitrososphaeria;o__Nitrososphaerales;f__Nitrosocaldaceae;g__Nitrosocaldus;s__	taxonomic classification defined by topology and ANI	topological placement and ANI have congruent species assignments	GCA_002898655.1, s__Nitrosocaldus sp002898655, 95.0, 94.1, 0.91; GCA_013538805.1, s__Nitrosocaldus sp013538805, 95.0, 90.28, 0.93; GCA_013538675.1, s__Nitrosocaldus sp013538675, 95.0, 86.43, 0.93	89.5	11	N/A
GCA_011058825.1	Tumba.bins.72	99.03	0.97	0	d__Archaea;p__Thermoproteota;c__Nitrososphaeria;o__Nitrososphaerales;f__Nitrosocaldaceae;g__Nitrosocaldus;s__Nitrosocaldus cavascurensis	GCF_900248165.1	95	d__Archaea;p__Thermoproteota;c__Nitrososphaeria;o__Nitrososphaerales;f__Nitrosocaldaceae;g__Nitrosocaldus;s__Nitrosocaldus cavascurensis	98.84	0.96	GCF_900248165.1	95	d__Archaea;p__Thermoproteota;c__Nitrososphaeria;o__Nitrososphaerales;f__Nitrosocaldaceae;g__Nitrosocaldus;s__Nitrosocaldus cavascurensis	98.84	0.96	d__Archaea;p__Thermoproteota;c__Nitrososphaeria;o__Nitrososphaerales;f__Nitrosocaldaceae;g__Nitrosocaldus;s__	taxonomic classification defined by topology and ANI	topological placement and ANI have congruent species assignments	GCA_002898655.1, s__Nitrosocaldus sp002898655, 95.0, 94.0, 0.91; GCA_013538805.1, s__Nitrosocaldus sp013538805, 95.0, 90.33, 0.9; GCA_013538675.1, s__Nitrosocaldus sp013538675, 95.0, 86.37, 0.93	89.43	11	N/A
GCA_900248165.1	strain: SCU2	99.03	0	0	d__Archaea;p__Thermoproteota;c__Nitrososphaeria;o__Nitrososphaerales;f__Nitrosocaldaceae;g__Nitrosocaldus;s__Nitrosocaldus cavascurensis	GCF_900248165.1	95	d__Archaea;p__Thermoproteota;c__Nitrososphaeria;o__Nitrososphaerales;f__Nitrosocaldaceae;g__Nitrosocaldus;s__Nitrosocaldus cavascurensis	100	1	GCF_900248165.1	95	d__Archaea;p__Thermoproteota;c__Nitrososphaeria;o__Nitrososphaerales;f__Nitrosocaldaceae;g__Nitrosocaldus;s__Nitrosocaldus cavascurensis	100	1	d__Archaea;p__Thermoproteota;c__Nitrososphaeria;o__Nitrososphaerales;f__Nitrosocaldaceae;g__Nitrosocaldus;s__	taxonomic classification defined by topology and ANI	topological placement and ANI have congruent species assignments	GCA_002898655.1, s__Nitrosocaldus sp002898655, 95.0, 94.09, 0.9; GCA_013538805.1, s__Nitrosocaldus sp013538805, 95.0, 90.37, 0.92; GCA_013538675.1, s__Nitrosocaldus sp013538675, 95.0, 86.54, 0.91	89.5	11	N/A
GCA_013538675.1	QQ.bins.115137	91.91	0	0	d__Archaea;p__Thermoproteota;c__Nitrososphaeria;o__Nitrososphaerales;f__Nitrosocaldaceae;g__Nitrosocaldus;s__Nitrosocaldus sp013538675	GCA_013538675.1	95	d__Archaea;p__Thermoproteota;c__Nitrososphaeria;o__Nitrososphaerales;f__Nitrosocaldaceae;g__Nitrosocaldus;s__Nitrosocaldus sp013538675	100	1	GCA_013538675.1	95	d__Archaea;p__Thermoproteota;c__Nitrososphaeria;o__Nitrososphaerales;f__Nitrosocaldaceae;g__Nitrosocaldus;s__Nitrosocaldus sp013538675	100	1	d__Archaea;p__Thermoproteota;c__Nitrososphaeria;o__Nitrososphaerales;f__Nitrosocaldaceae;g__Nitrosocaldus;s__	taxonomic classification defined by topology and ANI	topological placement and ANI have congruent species assignments	GCA_013538805.1, s__Nitrosocaldus sp013538805, 95.0, 87.84, 0.91; GCF_900248165.1, s__Nitrosocaldus cavascurensis, 95.0, 86.54, 0.91; GCA_002898655.1, s__Nitrosocaldus sp002898655, 95.0, 85.95, 0.71	87.9	11	N/A
GCA_013538695.1	JZ-3.bins.102	98.06	0	0	d__Archaea;p__Thermoproteota;c__Nitrososphaeria;o__Nitrososphaerales;f__Nitrosocaldaceae;g__Nitrosocaldus;s__Nitrosocaldus sp013538805	GCA_013538805.1	95	d__Archaea;p__Thermoproteota;c__Nitrososphaeria;o__Nitrososphaerales;f__Nitrosocaldaceae;g__Nitrosocaldus;s__Nitrosocaldus sp013538805	99.61	0.96	GCA_013538805.1	95	d__Archaea;p__Thermoproteota;c__Nitrososphaeria;o__Nitrososphaerales;f__Nitrosocaldaceae;g__Nitrosocaldus;s__Nitrosocaldus sp013538805	99.61	0.96	d__Archaea;p__Thermoproteota;c__Nitrososphaeria;o__Nitrososphaerales;f__Nitrosocaldaceae;g__Nitrosocaldus;s__	taxonomic classification defined by topology and ANI	topological placement and ANI have congruent species assignments	GCF_900248165.1, s__Nitrosocaldus cavascurensis, 95.0, 90.28, 0.92; GCA_002898655.1, s__Nitrosocaldus sp002898655, 95.0, 89.2, 0.84; GCA_013538675.1, s__Nitrosocaldus sp013538675, 95.0, 87.91, 0.85	89.33	11	N/A
GCA_013538705.1	QQ.bins.97	98.06	0	0	d__Archaea;p__Thermoproteota;c__Nitrososphaeria;o__Nitrososphaerales;f__Nitrosocaldaceae;g__Nitrosocaldus;s__Nitrosocaldus sp013538805	GCA_013538805.1	95	d__Archaea;p__Thermoproteota;c__Nitrososphaeria;o__Nitrososphaerales;f__Nitrosocaldaceae;g__Nitrosocaldus;s__Nitrosocaldus sp013538805	99.22	0.96	GCA_013538805.1	95	d__Archaea;p__Thermoproteota;c__Nitrososphaeria;o__Nitrososphaerales;f__Nitrosocaldaceae;g__Nitrosocaldus;s__Nitrosocaldus sp013538805	99.22	0.96	d__Archaea;p__Thermoproteota;c__Nitrososphaeria;o__Nitrososphaerales;f__Nitrosocaldaceae;g__Nitrosocaldus;s__	taxonomic classification defined by topology and ANI	topological placement and ANI have congruent species assignments	GCF_900248165.1, s__Nitrosocaldus cavascurensis, 95.0, 90.35, 0.93; GCA_002898655.1, s__Nitrosocaldus sp002898655, 95.0, 89.31, 0.89; GCA_013538675.1, s__Nitrosocaldus sp013538675, 95.0, 87.93, 0.9	89.48	11	N/A
GCA_013538805.1	JZ-1.bins.77	99.03	0	0	d__Archaea;p__Thermoproteota;c__Nitrososphaeria;o__Nitrososphaerales;f__Nitrosocaldaceae;g__Nitrosocaldus;s__Nitrosocaldus sp013538805	GCA_013538805.1	95	d__Archaea;p__Thermoproteota;c__Nitrososphaeria;o__Nitrososphaerales;f__Nitrosocaldaceae;g__Nitrosocaldus;s__Nitrosocaldus sp013538805	100	1	GCA_013538805.1	95	d__Archaea;p__Thermoproteota;c__Nitrososphaeria;o__Nitrososphaerales;f__Nitrosocaldaceae;g__Nitrosocaldus;s__Nitrosocaldus sp013538805	100	1	d__Archaea;p__Thermoproteota;c__Nitrososphaeria;o__Nitrososphaerales;f__Nitrosocaldaceae;g__Nitrosocaldus;s__	taxonomic classification defined by topology and ANI	topological placement and ANI have congruent species assignments	GCF_900248165.1, s__Nitrosocaldus cavascurensis, 95.0, 90.37, 0.92; GCA_002898655.1, s__Nitrosocaldus sp002898655, 95.0, 89.42, 0.9; GCA_013538675.1, s__Nitrosocaldus sp013538675, 95.0, 87.84, 0.91	89.47	11	N/A
GCA_029460175.1	XS83Bin1	94.27	2.91	0	d__Archaea;p__Thermoproteota;c__Nitrososphaeria;o__Nitrososphaerales;f__Nitrosopumilaceae;g__;s__	N/A	N/A	N/A	N/A	N/A	N/A	N/A	N/A	N/A	N/A	d__Archaea;p__Thermoproteota;c__Nitrososphaeria;o__Nitrososphaerales;f__Nitrosopumilaceae;g__;s__	taxonomic novelty determined using RED	N/A	N/A	62.06	11	0.896469
GCA_029460435.1	HM58Bin1	90.22	4.12	22.22	d__Archaea;p__Thermoproteota;c__Nitrososphaeria;o__Nitrososphaerales;f__Nitrosopumilaceae;g__;s__	N/A	N/A	N/A	N/A	N/A	N/A	N/A	N/A	N/A	N/A	d__Archaea;p__Thermoproteota;c__Nitrososphaeria;o__Nitrososphaerales;f__Nitrosopumilaceae;g__;s__	taxonomic classification fully defined by topology	N/A	N/A	64.94	11	0.90314
GCA_020027325.1	MEX2-MAG13	92.72	0.97	0	d__Archaea;p__Thermoproteota;c__Nitrososphaeria;o__Nitrososphaerales;f__Nitrosopumilaceae;g__Cenarchaeum;s__	N/A	N/A	N/A	N/A	N/A	N/A	N/A	N/A	N/A	N/A	d__Archaea;p__Thermoproteota;c__Nitrososphaeria;o__Nitrososphaerales;f__Nitrosopumilaceae;g__Cenarchaeum;s__	ANI	N/A	GCA_003724275.1, s__Cenarchaeum sp003724275, 95.0, 78.06, 0.28; GCA_007570915.1, s__Cenarchaeum sp007570915, 95.0, 77.63, 0.25; GCA_000200715.1, s__Cenarchaeum symbiosum, 95.0, 77.1, 0.08	83.64	11	0.962367
GCA_028816755.1	STY4_bin_7	95.79	0	0	d__Archaea;p__Thermoproteota;c__Nitrososphaeria;o__Nitrososphaerales;f__Nitrosopumilaceae;g__Cenarchaeum;s__Cenarchaeum sp003724275	GCA_003724275.1	95	d__Archaea;p__Thermoproteota;c__Nitrososphaeria;o__Nitrososphaerales;f__Nitrosopumilaceae;g__Cenarchaeum;s__Cenarchaeum sp003724275	98.6	0.86	GCA_003724275.1	95	d__Archaea;p__Thermoproteota;c__Nitrososphaeria;o__Nitrososphaerales;f__Nitrosopumilaceae;g__Cenarchaeum;s__Cenarchaeum sp003724275	98.6	0.86	d__Archaea;p__Thermoproteota;c__Nitrososphaeria;o__Nitrososphaerales;f__Nitrosopumilaceae;g__Cenarchaeum;s__	taxonomic classification defined by topology and ANI	topological placement and ANI have congruent species assignments	GCA_007570915.1, s__Cenarchaeum sp007570915, 95.0, 88.48, 0.78; GCA_000200715.1, s__Cenarchaeum symbiosum, 95.0, 77.1, 0.12	88.37	11	N/A
GCA_028817155.1	STY3_bin_6	98.54	0	0	d__Archaea;p__Thermoproteota;c__Nitrososphaeria;o__Nitrososphaerales;f__Nitrosopumilaceae;g__Cenarchaeum;s__Cenarchaeum sp003724275	GCA_003724275.1	95	d__Archaea;p__Thermoproteota;c__Nitrososphaeria;o__Nitrososphaerales;f__Nitrosopumilaceae;g__Cenarchaeum;s__Cenarchaeum sp003724275	98.45	0.84	GCA_003724275.1	95	d__Archaea;p__Thermoproteota;c__Nitrososphaeria;o__Nitrososphaerales;f__Nitrosopumilaceae;g__Cenarchaeum;s__Cenarchaeum sp003724275	98.45	0.84	d__Archaea;p__Thermoproteota;c__Nitrososphaeria;o__Nitrososphaerales;f__Nitrosopumilaceae;g__Cenarchaeum;s__	taxonomic classification defined by topology and ANI	topological placement and ANI have congruent species assignments	GCA_007570915.1, s__Cenarchaeum sp007570915, 95.0, 88.5, 0.78; GCA_000200715.1, s__Cenarchaeum symbiosum, 95.0, 76.93, 0.13	83.92	11	N/A
GCA_028817395.1	STY2_bin_4	97.57	0	0	d__Archaea;p__Thermoproteota;c__Nitrososphaeria;o__Nitrososphaerales;f__Nitrosopumilaceae;g__Cenarchaeum;s__Cenarchaeum sp003724275	GCA_003724275.1	95	d__Archaea;p__Thermoproteota;c__Nitrososphaeria;o__Nitrososphaerales;f__Nitrosopumilaceae;g__Cenarchaeum;s__Cenarchaeum sp003724275	98.24	0.88	GCA_003724275.1	95	d__Archaea;p__Thermoproteota;c__Nitrososphaeria;o__Nitrososphaerales;f__Nitrosopumilaceae;g__Cenarchaeum;s__Cenarchaeum sp003724275	98.24	0.88	d__Archaea;p__Thermoproteota;c__Nitrososphaeria;o__Nitrososphaerales;f__Nitrosopumilaceae;g__Cenarchaeum;s__	taxonomic classification defined by topology and ANI	topological placement and ANI have congruent species assignments	GCA_007570915.1, s__Cenarchaeum sp007570915, 95.0, 88.3, 0.81; GCA_000200715.1, s__Cenarchaeum symbiosum, 95.0, 76.98, 0.11	87.04	11	N/A
GCA_028817455.1	STY1_bin_5	92.72	0	0	d__Archaea;p__Thermoproteota;c__Nitrososphaeria;o__Nitrososphaerales;f__Nitrosopumilaceae;g__Cenarchaeum;s__Cenarchaeum sp003724275	GCA_003724275.1	95	d__Archaea;p__Thermoproteota;c__Nitrososphaeria;o__Nitrososphaerales;f__Nitrosopumilaceae;g__Cenarchaeum;s__Cenarchaeum sp003724275	98.07	0.84	GCA_003724275.1	95	d__Archaea;p__Thermoproteota;c__Nitrososphaeria;o__Nitrososphaerales;f__Nitrosopumilaceae;g__Cenarchaeum;s__Cenarchaeum sp003724275	98.07	0.84	d__Archaea;p__Thermoproteota;c__Nitrososphaeria;o__Nitrososphaerales;f__Nitrosopumilaceae;g__Cenarchaeum;s__	taxonomic classification defined by topology and ANI	topological placement and ANI have congruent species assignments	GCA_007570915.1, s__Cenarchaeum sp007570915, 95.0, 88.29, 0.74; GCA_000200715.1, s__Cenarchaeum symbiosum, 95.0, 77.19, 0.1	82.78	11	N/A
GCA_000200715.1		99.03	0	0	d__Archaea;p__Thermoproteota;c__Nitrososphaeria;o__Nitrososphaerales;f__Nitrosopumilaceae;g__Cenarchaeum;s__Cenarchaeum symbiosum	GCA_000200715.1	95	d__Archaea;p__Thermoproteota;c__Nitrososphaeria;o__Nitrososphaerales;f__Nitrosopumilaceae;g__Cenarchaeum;s__Cenarchaeum symbiosum	100	1	GCA_000200715.1	95	d__Archaea;p__Thermoproteota;c__Nitrososphaeria;o__Nitrososphaerales;f__Nitrosopumilaceae;g__Cenarchaeum;s__Cenarchaeum symbiosum	100	1	d__Archaea;p__Thermoproteota;c__Nitrososphaeria;o__Nitrososphaerales;f__Nitrosopumilaceae;g__Cenarchaeum;s__	taxonomic classification defined by topology and ANI	topological placement and ANI have congruent species assignments	GCA_007570915.1, s__Cenarchaeum sp007570915, 95.0, 77.68, 0.13; GCA_003724275.1, s__Cenarchaeum sp003724275, 95.0, 76.84, 0.15	86.21	11	N/A
GCA_029460235.1	HM82Bin2	91.52	1.46	0	d__Archaea;p__Thermoproteota;c__Nitrososphaeria;o__Nitrososphaerales;f__Nitrosopumilaceae;g__CSP1-1;s__	N/A	N/A	N/A	N/A	N/A	GCA_016276965.1	95	d__Archaea;p__Thermoproteota;c__Nitrososphaeria;o__Nitrososphaerales;f__Nitrosopumilaceae;g__CSP1-1;s__CSP1-1 sp016276965	93.23	0.49	d__Archaea;p__Thermoproteota;c__Nitrososphaeria;o__Nitrososphaerales;f__Nitrosopumilaceae;g__CSP1-1;s__	taxonomic classification defined by topology and ANI	N/A	GCA_008974855.1, s__CSP1-1 sp008974855, 95.0, 80.72, 0.43; GCA_001443365.1, s__CSP1-1 sp001443365, 95.0, 78.98, 0.42	75.49	11	0.944806
GCA_029460255.1	HM82Bin1	91.26	2.91	0	d__Archaea;p__Thermoproteota;c__Nitrososphaeria;o__Nitrososphaerales;f__Nitrosopumilaceae;g__CSP1-1;s__	N/A	N/A	N/A	N/A	N/A	GCA_016276965.1	95	d__Archaea;p__Thermoproteota;c__Nitrososphaeria;o__Nitrososphaerales;f__Nitrosopumilaceae;g__CSP1-1;s__CSP1-1 sp016276965	92.23	0.49	d__Archaea;p__Thermoproteota;c__Nitrososphaeria;o__Nitrososphaerales;f__Nitrosopumilaceae;g__CSP1-1;s__	taxonomic classification defined by topology and ANI	N/A	GCA_008974855.1, s__CSP1-1 sp008974855, 95.0, 81.29, 0.48; GCA_001443365.1, s__CSP1-1 sp001443365, 95.0, 79.08, 0.41	76.99	11	0.939314
GCA_001443365.1	CSP1-1	99.03	0	0	d__Archaea;p__Thermoproteota;c__Nitrososphaeria;o__Nitrososphaerales;f__Nitrosopumilaceae;g__CSP1-1;s__CSP1-1 sp001443365	GCA_001443365.1	95	d__Archaea;p__Thermoproteota;c__Nitrososphaeria;o__Nitrososphaerales;f__Nitrosopumilaceae;g__CSP1-1;s__CSP1-1 sp001443365	100	1	GCA_001443365.1	95	d__Archaea;p__Thermoproteota;c__Nitrososphaeria;o__Nitrososphaerales;f__Nitrosopumilaceae;g__CSP1-1;s__CSP1-1 sp001443365	100	1	d__Archaea;p__Thermoproteota;c__Nitrososphaeria;o__Nitrososphaerales;f__Nitrosopumilaceae;g__CSP1-1;s__	taxonomic classification defined by topology and ANI	topological placement and ANI have congruent species assignments	GCA_008974855.1, s__CSP1-1 sp008974855, 95.0, 81.03, 0.77; GCA_016276965.1, s__CSP1-1 sp016276965, 95.0, 78.12, 0.48	93.59	11	N/A
GCA_022564515.1	B51T1B5	97.09	0.97	0	d__Archaea;p__Thermoproteota;c__Nitrososphaeria;o__Nitrososphaerales;f__Nitrosopumilaceae;g__DRGT01;s__	N/A	N/A	N/A	N/A	N/A	N/A	N/A	N/A	N/A	N/A	d__Archaea;p__Thermoproteota;c__Nitrososphaeria;o__Nitrososphaerales;f__Nitrosopumilaceae;g__DRGT01;s__	taxonomic classification defined by topology and ANI	N/A	GCA_011055585.1, s__DRGT01 sp011055585, 95.0, 79.62, 0.47; GCA_016838845.1, s__DRGT01 sp016838845, 95.0, 79.2, 0.48; GCA_016838795.1, s__DRGT01 sp016838795, 95.0, 78.96, 0.57	92.82	11	0.930017
GCA_022574415.1	B10T1B11	92.64	2.02	100	d__Archaea;p__Thermoproteota;c__Nitrososphaeria;o__Nitrososphaerales;f__Nitrosopumilaceae;g__DRGT01;s__	N/A	N/A	N/A	N/A	N/A	GCA_016838795.1	95	d__Archaea;p__Thermoproteota;c__Nitrososphaeria;o__Nitrososphaerales;f__Nitrosopumilaceae;g__DRGT01;s__DRGT01 sp016838795	94.01	0.85	d__Archaea;p__Thermoproteota;c__Nitrososphaeria;o__Nitrososphaerales;f__Nitrosopumilaceae;g__DRGT01;s__	taxonomic classification defined by topology and ANI	N/A	GCA_016838845.1, s__DRGT01 sp016838845, 95.0, 91.9, 0.71; GCA_011055585.1, s__DRGT01 sp011055585, 95.0, 79.83, 0.43	77.08	11	0.987845
GCA_029460275.1	XS83Bin2	92.56	0.97	0	d__Archaea;p__Thermoproteota;c__Nitrososphaeria;o__Nitrososphaerales;f__Nitrosopumilaceae;g__DRGT01;s__	N/A	N/A	N/A	N/A	N/A	GCA_011055585.1	95	d__Archaea;p__Thermoproteota;c__Nitrososphaeria;o__Nitrososphaerales;f__Nitrosopumilaceae;g__DRGT01;s__DRGT01 sp011055585	82.42	0.3	d__Archaea;p__Thermoproteota;c__Nitrososphaeria;o__Nitrososphaerales;f__Nitrosopumilaceae;g__DRGT01;s__	taxonomic classification defined by topology and ANI	N/A	GCA_016838795.1, s__DRGT01 sp016838795, 95.0, 79.29, 0.37; GCA_016838845.1, s__DRGT01 sp016838845, 95.0, 79.21, 0.27	65.09	11	0.934865
GCA_022567895.1	B2D1T2	94.17	1.46	100	d__Archaea;p__Thermoproteota;c__Nitrososphaeria;o__Nitrososphaerales;f__Nitrosopumilaceae;g__DRGT01;s__DRGT01 sp011055585	GCA_011055585.1	95	d__Archaea;p__Thermoproteota;c__Nitrososphaeria;o__Nitrososphaerales;f__Nitrosopumilaceae;g__DRGT01;s__DRGT01 sp011055585	95.84	0.69	GCA_011055585.1	95	d__Archaea;p__Thermoproteota;c__Nitrososphaeria;o__Nitrososphaerales;f__Nitrosopumilaceae;g__DRGT01;s__DRGT01 sp011055585	95.84	0.69	d__Archaea;p__Thermoproteota;c__Nitrososphaeria;o__Nitrososphaerales;f__Nitrosopumilaceae;g__DRGT01;s__	taxonomic classification defined by topology and ANI	topological placement and ANI have congruent species assignments	GCA_016838795.1, s__DRGT01 sp016838795, 95.0, 79.89, 0.62; GCA_016838845.1, s__DRGT01 sp016838845, 95.0, 79.87, 0.55	77.71	11	N/A
GCA_016838795.1	NPMR_NP_theta_2	93.69	4.05	100	d__Archaea;p__Thermoproteota;c__Nitrososphaeria;o__Nitrososphaerales;f__Nitrosopumilaceae;g__DRGT01;s__DRGT01 sp016838795	GCA_016838795.1	95	d__Archaea;p__Thermoproteota;c__Nitrososphaeria;o__Nitrososphaerales;f__Nitrosopumilaceae;g__DRGT01;s__DRGT01 sp016838795	100	0.99	GCA_016838795.1	95	d__Archaea;p__Thermoproteota;c__Nitrososphaeria;o__Nitrososphaerales;f__Nitrosopumilaceae;g__DRGT01;s__DRGT01 sp016838795	100	0.99	d__Archaea;p__Thermoproteota;c__Nitrososphaeria;o__Nitrososphaerales;f__Nitrosopumilaceae;g__DRGT01;s__	taxonomic classification defined by topology and ANI	topological placement and ANI have congruent species assignments	GCA_016838845.1, s__DRGT01 sp016838845, 95.0, 92.53, 0.85; GCA_011055585.1, s__DRGT01 sp011055585, 95.0, 79.44, 0.54	77.58	11	N/A
GCA_016838845.1	NPMR_NP_theta_1	99.51	2.91	100	d__Archaea;p__Thermoproteota;c__Nitrososphaeria;o__Nitrososphaerales;f__Nitrosopumilaceae;g__DRGT01;s__DRGT01 sp016838845	GCA_016838845.1	95	d__Archaea;p__Thermoproteota;c__Nitrososphaeria;o__Nitrososphaerales;f__Nitrosopumilaceae;g__DRGT01;s__DRGT01 sp016838845	100	0.99	GCA_016838845.1	95	d__Archaea;p__Thermoproteota;c__Nitrososphaeria;o__Nitrososphaerales;f__Nitrosopumilaceae;g__DRGT01;s__DRGT01 sp016838845	100	0.99	d__Archaea;p__Thermoproteota;c__Nitrososphaeria;o__Nitrososphaerales;f__Nitrosopumilaceae;g__DRGT01;s__	taxonomic classification defined by topology and ANI	topological placement and ANI have congruent species assignments	GCA_016838795.1, s__DRGT01 sp016838795, 95.0, 92.53, 0.85; GCA_011055585.1, s__DRGT01 sp011055585, 95.0, 79.88, 0.42	93.09	11	N/A
GCA_022562615.1	B6T1L6	97.83	0	0	d__Archaea;p__Thermoproteota;c__Nitrososphaeria;o__Nitrososphaerales;f__Nitrosopumilaceae;g__JACEMX01;s__	N/A	N/A	N/A	N/A	N/A	N/A	N/A	N/A	N/A	N/A	d__Archaea;p__Thermoproteota;c__Nitrososphaeria;o__Nitrososphaerales;f__Nitrosopumilaceae;g__;s__	taxonomic novelty determined using RED	N/A	N/A	85.16	11	0.947452
GCA_024644385.1	Ww602	93.69	4.85	0	d__Archaea;p__Thermoproteota;c__Nitrososphaeria;o__Nitrososphaerales;f__Nitrosopumilaceae;g__JACEMX01;s__	N/A	N/A	N/A	N/A	N/A	N/A	N/A	N/A	N/A	N/A	d__Archaea;p__Thermoproteota;c__Nitrososphaeria;o__Nitrososphaerales;f__Nitrosopumilaceae;g__;s__	taxonomic novelty determined using RED	N/A	N/A	83.24	11	0.9492
GCA_025922755.1	F1_bin.41	90.96	7.12	75	d__Archaea;p__Thermoproteota;c__Nitrososphaeria;o__Nitrososphaerales;f__Nitrosopumilaceae;g__JACEMX01;s__	N/A	N/A	N/A	N/A	N/A	GCA_013867335.1	95	d__Archaea;p__Thermoproteota;c__Nitrososphaeria;o__Nitrososphaerales;f__Nitrosopumilaceae;g__JACEMX01;s__JACEMX01 sp013867335	83.72	0.7	d__Archaea;p__Thermoproteota;c__Nitrososphaeria;o__Nitrososphaerales;f__Nitrosopumilaceae;g__JACEMX01;s__	taxonomic classification defined by topology and ANI	N/A	GCA_011773785.1, s__JACEMX01 sp011773785, 95.0, 79.82, 0.55	75.73	11	0.976699
GCA_028279545.1	PL23a_bin.18	97.09	0	0	d__Archaea;p__Thermoproteota;c__Nitrososphaeria;o__Nitrososphaerales;f__Nitrosopumilaceae;g__JACEMX01;s__	N/A	N/A	N/A	N/A	N/A	N/A	N/A	N/A	N/A	N/A	d__Archaea;p__Thermoproteota;c__Nitrososphaeria;o__Nitrososphaerales;f__Nitrosopumilaceae;g__;s__	taxonomic novelty determined using RED	N/A	N/A	82.6	11	0.948561
GCA_011771385.1	KS4-C021	96.12	1.94	0	d__Archaea;p__Thermoproteota;c__Nitrososphaeria;o__Nitrososphaerales;f__Nitrosopumilaceae;g__JACEMX01;s__JACEMX01 sp011773785	GCA_011773785.1	95	d__Archaea;p__Thermoproteota;c__Nitrososphaeria;o__Nitrososphaerales;f__Nitrosopumilaceae;g__JACEMX01;s__JACEMX01 sp011773785	100	0.99	GCA_011773785.1	95	d__Archaea;p__Thermoproteota;c__Nitrososphaeria;o__Nitrososphaerales;f__Nitrosopumilaceae;g__JACEMX01;s__JACEMX01 sp011773785	100	0.99	d__Archaea;p__Thermoproteota;c__Nitrososphaeria;o__Nitrososphaerales;f__Nitrosopumilaceae;g__JACEMX01;s__	taxonomic classification defined by topology and ANI	topological placement and ANI have congruent species assignments	GCA_013867335.1, s__JACEMX01 sp013867335, 95.0, 80.62, 0.63	89.49	11	N/A
GCA_011772925.1	CS3-C003	97.09	1.94	0	d__Archaea;p__Thermoproteota;c__Nitrososphaeria;o__Nitrososphaerales;f__Nitrosopumilaceae;g__JACEMX01;s__JACEMX01 sp011773785	GCA_011773785.1	95	d__Archaea;p__Thermoproteota;c__Nitrososphaeria;o__Nitrososphaerales;f__Nitrosopumilaceae;g__JACEMX01;s__JACEMX01 sp011773785	100	0.99	GCA_011773785.1	95	d__Archaea;p__Thermoproteota;c__Nitrososphaeria;o__Nitrososphaerales;f__Nitrosopumilaceae;g__JACEMX01;s__JACEMX01 sp011773785	100	0.99	d__Archaea;p__Thermoproteota;c__Nitrososphaeria;o__Nitrososphaerales;f__Nitrosopumilaceae;g__JACEMX01;s__	taxonomic classification defined by topology and ANI	topological placement and ANI have congruent species assignments	GCA_013867335.1, s__JACEMX01 sp013867335, 95.0, 80.62, 0.63	90.68	11	N/A
GCA_011773785.1	ACK-C021	96.12	1.94	0	d__Archaea;p__Thermoproteota;c__Nitrososphaeria;o__Nitrososphaerales;f__Nitrosopumilaceae;g__JACEMX01;s__JACEMX01 sp011773785	GCA_011773785.1	95	d__Archaea;p__Thermoproteota;c__Nitrososphaeria;o__Nitrososphaerales;f__Nitrosopumilaceae;g__JACEMX01;s__JACEMX01 sp011773785	100	0.99	GCA_011773785.1	95	d__Archaea;p__Thermoproteota;c__Nitrososphaeria;o__Nitrososphaerales;f__Nitrosopumilaceae;g__JACEMX01;s__JACEMX01 sp011773785	100	0.99	d__Archaea;p__Thermoproteota;c__Nitrososphaeria;o__Nitrososphaerales;f__Nitrosopumilaceae;g__JACEMX01;s__	taxonomic classification defined by topology and ANI	topological placement and ANI have congruent species assignments	GCA_013867335.1, s__JACEMX01 sp013867335, 95.0, 80.62, 0.63	89.49	11	N/A
GCA_013867285.1	W1bin1	91.75	4.37	83.33	d__Archaea;p__Thermoproteota;c__Nitrososphaeria;o__Nitrososphaerales;f__Nitrosopumilaceae;g__JACEMX01;s__JACEMX01 sp013867335	GCA_013867335.1	95	d__Archaea;p__Thermoproteota;c__Nitrososphaeria;o__Nitrososphaerales;f__Nitrosopumilaceae;g__JACEMX01;s__JACEMX01 sp013867335	99.35	0.86	GCA_013867335.1	95	d__Archaea;p__Thermoproteota;c__Nitrososphaeria;o__Nitrososphaerales;f__Nitrosopumilaceae;g__JACEMX01;s__JACEMX01 sp013867335	99.35	0.86	d__Archaea;p__Thermoproteota;c__Nitrososphaeria;o__Nitrososphaerales;f__Nitrosopumilaceae;g__JACEMX01;s__	taxonomic classification defined by topology and ANI	topological placement and ANI have congruent species assignments	GCA_011773785.1, s__JACEMX01 sp011773785, 95.0, 80.85, 0.62	82.25	11	N/A
GCA_013867335.1	S2bin1	95.63	0.97	0	d__Archaea;p__Thermoproteota;c__Nitrososphaeria;o__Nitrososphaerales;f__Nitrosopumilaceae;g__JACEMX01;s__JACEMX01 sp013867335	GCA_013867335.1	95	d__Archaea;p__Thermoproteota;c__Nitrososphaeria;o__Nitrososphaerales;f__Nitrosopumilaceae;g__JACEMX01;s__JACEMX01 sp013867335	100	0.99	GCA_013867335.1	95	d__Archaea;p__Thermoproteota;c__Nitrososphaeria;o__Nitrososphaerales;f__Nitrosopumilaceae;g__JACEMX01;s__JACEMX01 sp013867335	100	0.99	d__Archaea;p__Thermoproteota;c__Nitrososphaeria;o__Nitrososphaerales;f__Nitrosopumilaceae;g__JACEMX01;s__	taxonomic classification defined by topology and ANI	topological placement and ANI have congruent species assignments	GCA_011773785.1, s__JACEMX01 sp011773785, 95.0, 80.62, 0.63	85.33	11	N/A
GCA_013867345.1	S1bin1	91.64	1.94	50	d__Archaea;p__Thermoproteota;c__Nitrososphaeria;o__Nitrososphaerales;f__Nitrosopumilaceae;g__JACEMX01;s__JACEMX01 sp013867335	GCA_013867335.1	95	d__Archaea;p__Thermoproteota;c__Nitrososphaeria;o__Nitrososphaerales;f__Nitrosopumilaceae;g__JACEMX01;s__JACEMX01 sp013867335	99.43	0.88	GCA_013867335.1	95	d__Archaea;p__Thermoproteota;c__Nitrososphaeria;o__Nitrososphaerales;f__Nitrosopumilaceae;g__JACEMX01;s__JACEMX01 sp013867335	99.43	0.88	d__Archaea;p__Thermoproteota;c__Nitrososphaeria;o__Nitrososphaerales;f__Nitrosopumilaceae;g__JACEMX01;s__	taxonomic classification defined by topology and ANI	topological placement and ANI have congruent species assignments	GCA_011773785.1, s__JACEMX01 sp011773785, 95.0, 80.53, 0.66	71.91	11	N/A
GCA_022833265.1	YK1309_1N_NP_iota	96.6	3.24	50	d__Archaea;p__Thermoproteota;c__Nitrososphaeria;o__Nitrososphaerales;f__Nitrosopumilaceae;g__JAEHKU01;s__JAEHKU01 sp016838825	GCA_016838825.1	95	d__Archaea;p__Thermoproteota;c__Nitrososphaeria;o__Nitrososphaerales;f__Nitrosopumilaceae;g__JAEHKU01;s__JAEHKU01 sp016838825	98.78	0.85	GCA_016838825.1	95	d__Archaea;p__Thermoproteota;c__Nitrososphaeria;o__Nitrososphaerales;f__Nitrosopumilaceae;g__JAEHKU01;s__JAEHKU01 sp016838825	98.78	0.85	d__Archaea;p__Thermoproteota;c__Nitrososphaeria;o__Nitrososphaerales;f__Nitrosopumilaceae;g__;s__	taxonomic classification defined by topology and ANI	topological placement and ANI have congruent species assignments	N/A	79.37	11	N/A
GCA_002789395.1	CG_4_9_14_0_8_um_filter_34_10	93.95	1.94	0	d__Archaea;p__Thermoproteota;c__Nitrososphaeria;o__Nitrososphaerales;f__Nitrosopumilaceae;g__Nitrosarchaeum;s__	N/A	N/A	N/A	N/A	N/A	N/A	N/A	N/A	N/A	N/A	d__Archaea;p__Thermoproteota;c__Nitrososphaeria;o__Nitrososphaerales;f__Nitrosopumilaceae;g__Nitrosarchaeum;s__	taxonomic classification defined by topology and ANI	N/A	GCF_000220175.1, s__Nitrosarchaeum koreense, 95.0, 87.62, 0.85; GCA_012030815.1, s__Nitrosarchaeum sp012030815, 95.0, 87.22, 0.73; GCA_018334095.1, s__Nitrosarchaeum sp018334095, 95.0, 87.22, 0.77; GCA_009697485.1, s__Nitrosarchaeum sp009697485, 95.0, 85.77, 0.76; GCA_003569705.1, s__Nitrosarchaeum sp003569705, 95.0, 85.49, 0.79; GCA_013140415.1, s__Nitrosarchaeum sp013140415, 95.0, 85.27, 0.71; …	79.53	11	0.981033
GCA_021414105.1	LakeFargette_0920_ALND_MAG_33_12	91.42	1.05	0	d__Archaea;p__Thermoproteota;c__Nitrososphaeria;o__Nitrososphaerales;f__Nitrosopumilaceae;g__Nitrosarchaeum;s__	N/A	N/A	N/A	N/A	N/A	N/A	N/A	N/A	N/A	N/A	d__Archaea;p__Thermoproteota;c__Nitrososphaeria;o__Nitrososphaerales;f__Nitrosopumilaceae;g__Nitrosarchaeum;s__	taxonomic classification defined by topology and ANI	N/A	GCA_009697485.1, s__Nitrosarchaeum sp009697485, 95.0, 94.31, 0.83; GCA_013140415.1, s__Nitrosarchaeum sp013140415, 95.0, 93.84, 0.82; GCA_004297665.1, s__Nitrosarchaeum sp004297665, 95.0, 93.18, 0.74; GCA_003569705.1, s__Nitrosarchaeum sp003569705, 95.0, 89.66, 0.87; GCA_016234975.1, s__Nitrosarchaeum sp016234975, 95.0, 89.13, 0.78; GCA_005798405.1, s__Nitrosarchaeum sp005798405, 95.0, 87.77, 0.7…	73.49	11	0.987837
GCA_021414365.1	LakeFargette_0920_ALND_MAG_33_41	99.03	1.46	0	d__Archaea;p__Thermoproteota;c__Nitrososphaeria;o__Nitrososphaerales;f__Nitrosopumilaceae;g__Nitrosarchaeum;s__	N/A	N/A	N/A	N/A	N/A	GCA_000204585.1	95	d__Archaea;p__Thermoproteota;c__Nitrososphaeria;o__Nitrososphaerales;f__Nitrosopumilaceae;g__Nitrosarchaeum;s__Nitrosarchaeum limnae	84.4	0.71	d__Archaea;p__Thermoproteota;c__Nitrososphaeria;o__Nitrososphaerales;f__Nitrosopumilaceae;g__Nitrosarchaeum;s__	taxonomic classification defined by topology and ANI	N/A	GCA_009697485.1, s__Nitrosarchaeum sp009697485, 95.0, 86.28, 0.9; GCA_013140415.1, s__Nitrosarchaeum sp013140415, 95.0, 85.76, 0.84; GCA_003569705.1, s__Nitrosarchaeum sp003569705, 95.0, 85.41, 0.8; GCA_016234975.1, s__Nitrosarchaeum sp016234975, 95.0, 85.4, 0.82; GCA_004297665.1, s__Nitrosarchaeum sp004297665, 95.0, 85.15, 0.73; GCA_005798405.1, s__Nitrosarchaeum sp005798405, 95.0, 84.72, 0.85; …	89.19	11	0.980567
GCA_023264875.1	nzgw9	96.12	1.94	0	d__Archaea;p__Thermoproteota;c__Nitrososphaeria;o__Nitrososphaerales;f__Nitrosopumilaceae;g__Nitrosarchaeum;s__	N/A	N/A	N/A	N/A	N/A	N/A	N/A	N/A	N/A	N/A	d__Archaea;p__Thermoproteota;c__Nitrososphaeria;o__Nitrososphaerales;f__Nitrosopumilaceae;g__Nitrosarchaeum;s__	taxonomic classification defined by topology and ANI	N/A	GCA_013140415.1, s__Nitrosarchaeum sp013140415, 95.0, 94.7, 0.84; GCA_009697485.1, s__Nitrosarchaeum sp009697485, 95.0, 94.37, 0.92; GCA_004297665.1, s__Nitrosarchaeum sp004297665, 95.0, 92.92, 0.73; GCA_003569705.1, s__Nitrosarchaeum sp003569705, 95.0, 89.83, 0.89; GCA_016234975.1, s__Nitrosarchaeum sp016234975, 95.0, 89.32, 0.78; GCA_005798405.1, s__Nitrosarchaeum sp005798405, 95.0, 88.09, 0.83…	86.74	11	0.991277
GCA_023265135.1	nzgw8	99.03	1.46	50	d__Archaea;p__Thermoproteota;c__Nitrososphaeria;o__Nitrososphaerales;f__Nitrosopumilaceae;g__Nitrosarchaeum;s__	N/A	N/A	N/A	N/A	N/A	GCA_016234975.1	95	d__Archaea;p__Thermoproteota;c__Nitrososphaeria;o__Nitrososphaerales;f__Nitrosopumilaceae;g__Nitrosarchaeum;s__Nitrosarchaeum sp016234975	87.99	0.85	d__Archaea;p__Thermoproteota;c__Nitrososphaeria;o__Nitrososphaerales;f__Nitrosopumilaceae;g__Nitrosarchaeum;s__	taxonomic classification defined by topology and ANI	N/A	GCA_009697485.1, s__Nitrosarchaeum sp009697485, 95.0, 87.67, 0.96; GCA_013140415.1, s__Nitrosarchaeum sp013140415, 95.0, 87.24, 0.87; GCA_003569705.1, s__Nitrosarchaeum sp003569705, 95.0, 87.22, 0.81; GCA_004297665.1, s__Nitrosarchaeum sp004297665, 95.0, 86.47, 0.78; GCA_005798405.1, s__Nitrosarchaeum sp005798405, 95.0, 86.1, 0.87; GCA_012030815.1, s__Nitrosarchaeum sp012030815, 95.0, 83.07, 0.78…	91.34	11	0.98176
GCA_025699065.1	ECS24A1	99.51	0	0	d__Archaea;p__Thermoproteota;c__Nitrososphaeria;o__Nitrososphaerales;f__Nitrosopumilaceae;g__Nitrosarchaeum;s__	N/A	N/A	N/A	N/A	N/A	GCA_018334095.1	95	d__Archaea;p__Thermoproteota;c__Nitrososphaeria;o__Nitrososphaerales;f__Nitrosopumilaceae;g__Nitrosarchaeum;s__Nitrosarchaeum sp018334095	92.59	0.78	d__Archaea;p__Thermoproteota;c__Nitrososphaeria;o__Nitrososphaerales;f__Nitrosopumilaceae;g__Nitrosarchaeum;s__	taxonomic classification defined by topology and ANI	N/A	GCF_000220175.1, s__Nitrosarchaeum koreense, 95.0, 94.2, 0.89; GCA_012030815.1, s__Nitrosarchaeum sp012030815, 95.0, 86.97, 0.89; GCA_009697485.1, s__Nitrosarchaeum sp009697485, 95.0, 84.51, 0.92; GCA_013140415.1, s__Nitrosarchaeum sp013140415, 95.0, 84.01, 0.84; GCA_003569705.1, s__Nitrosarchaeum sp003569705, 95.0, 83.94, 0.79; GCA_016234975.1, s__Nitrosarchaeum sp016234975, 95.0, 83.81, 0.8; GC…	93.53	11	0.994664
GCA_025930205.1	SN_bin.68	93.69	5.1	71.43	d__Archaea;p__Thermoproteota;c__Nitrososphaeria;o__Nitrososphaerales;f__Nitrosopumilaceae;g__Nitrosarchaeum;s__	N/A	N/A	N/A	N/A	N/A	N/A	N/A	N/A	N/A	N/A	d__Archaea;p__Thermoproteota;c__Nitrososphaeria;o__Nitrososphaerales;f__Nitrosopumilaceae;g__Nitrosarchaeum;s__	taxonomic classification defined by topology and ANI	N/A	GCA_009697485.1, s__Nitrosarchaeum sp009697485, 95.0, 92.9, 0.83; GCA_013140415.1, s__Nitrosarchaeum sp013140415, 95.0, 92.8, 0.76; GCA_004297665.1, s__Nitrosarchaeum sp004297665, 95.0, 92.65, 0.67; GCA_003569705.1, s__Nitrosarchaeum sp003569705, 95.0, 89.06, 0.89; GCA_016234975.1, s__Nitrosarchaeum sp016234975, 95.0, 88.6, 0.68; GCA_005798405.1, s__Nitrosarchaeum sp005798405, 95.0, 87.49, 0.79; …	81.5	11	0.990259
GCA_025930435.1	SCK_bin.92	94.66	2.27	66.67	d__Archaea;p__Thermoproteota;c__Nitrososphaeria;o__Nitrososphaerales;f__Nitrosopumilaceae;g__Nitrosarchaeum;s__	N/A	N/A	N/A	N/A	N/A	N/A	N/A	N/A	N/A	N/A	d__Archaea;p__Thermoproteota;c__Nitrososphaeria;o__Nitrososphaerales;f__Nitrosopumilaceae;g__Nitrosarchaeum;s__	taxonomic classification defined by topology and ANI	N/A	GCA_009697485.1, s__Nitrosarchaeum sp009697485, 95.0, 93.41, 0.89; GCA_013140415.1, s__Nitrosarchaeum sp013140415, 95.0, 93.01, 0.81; GCA_004297665.1, s__Nitrosarchaeum sp004297665, 95.0, 92.91, 0.7; GCA_003569705.1, s__Nitrosarchaeum sp003569705, 95.0, 89.27, 0.87; GCA_016234975.1, s__Nitrosarchaeum sp016234975, 95.0, 88.79, 0.74; GCA_005798405.1, s__Nitrosarchaeum sp005798405, 95.0, 87.67, 0.77…	86.42	11	0.990689
GCA_025930495.1	SCK_bin.6	99.03	1.29	50	d__Archaea;p__Thermoproteota;c__Nitrososphaeria;o__Nitrososphaerales;f__Nitrosopumilaceae;g__Nitrosarchaeum;s__	N/A	N/A	N/A	N/A	N/A	N/A	N/A	N/A	N/A	N/A	d__Archaea;p__Thermoproteota;c__Nitrososphaeria;o__Nitrososphaerales;f__Nitrosopumilaceae;g__Nitrosarchaeum;s__	taxonomic classification defined by topology and ANI	N/A	GCA_009697485.1, s__Nitrosarchaeum sp009697485, 95.0, 93.45, 0.89; GCA_013140415.1, s__Nitrosarchaeum sp013140415, 95.0, 93.21, 0.81; GCA_004297665.1, s__Nitrosarchaeum sp004297665, 95.0, 92.97, 0.73; GCA_003569705.1, s__Nitrosarchaeum sp003569705, 95.0, 89.35, 0.89; GCA_016234975.1, s__Nitrosarchaeum sp016234975, 95.0, 88.84, 0.76; GCA_005798405.1, s__Nitrosarchaeum sp005798405, 95.0, 87.69, 0.7…	90.45	11	0.990631
GCA_025930555.1	SC_bin.13	95.63	0.97	0	d__Archaea;p__Thermoproteota;c__Nitrososphaeria;o__Nitrososphaerales;f__Nitrosopumilaceae;g__Nitrosarchaeum;s__	N/A	N/A	N/A	N/A	N/A	N/A	N/A	N/A	N/A	N/A	d__Archaea;p__Thermoproteota;c__Nitrososphaeria;o__Nitrososphaerales;f__Nitrosopumilaceae;g__Nitrosarchaeum;s__	taxonomic classification defined by topology and ANI	N/A	GCA_009697485.1, s__Nitrosarchaeum sp009697485, 95.0, 93.2, 0.84; GCA_013140415.1, s__Nitrosarchaeum sp013140415, 95.0, 93.13, 0.76; GCA_004297665.1, s__Nitrosarchaeum sp004297665, 95.0, 92.88, 0.67; GCA_003569705.1, s__Nitrosarchaeum sp003569705, 95.0, 89.23, 0.86; GCA_016234975.1, s__Nitrosarchaeum sp016234975, 95.0, 88.61, 0.72; GCA_005798405.1, s__Nitrosarchaeum sp005798405, 95.0, 87.51, 0.79…	86.12	11	0.990603
GCA_000220175.2	strain: MY1	100	0	0	d__Archaea;p__Thermoproteota;c__Nitrososphaeria;o__Nitrososphaerales;f__Nitrosopumilaceae;g__Nitrosarchaeum;s__Nitrosarchaeum koreense	GCF_000220175.1	95	d__Archaea;p__Thermoproteota;c__Nitrososphaeria;o__Nitrososphaerales;f__Nitrosopumilaceae;g__Nitrosarchaeum;s__Nitrosarchaeum koreense	100	1	GCF_000220175.1	95	d__Archaea;p__Thermoproteota;c__Nitrososphaeria;o__Nitrososphaerales;f__Nitrosopumilaceae;g__Nitrosarchaeum;s__Nitrosarchaeum koreense	100	1	d__Archaea;p__Thermoproteota;c__Nitrososphaeria;o__Nitrososphaerales;f__Nitrosopumilaceae;g__Nitrosarchaeum;s__	taxonomic classification defined by topology and ANI	topological placement and ANI have congruent species assignments	GCA_018334095.1, s__Nitrosarchaeum sp018334095, 95.0, 92.39, 0.77; GCA_012030815.1, s__Nitrosarchaeum sp012030815, 95.0, 86.92, 0.89; GCA_009697485.1, s__Nitrosarchaeum sp009697485, 95.0, 84.9, 0.91; GCA_003569705.1, s__Nitrosarchaeum sp003569705, 95.0, 84.16, 0.79; GCA_013140415.1, s__Nitrosarchaeum sp013140415, 95.0, 84.1, 0.88; GCA_016234975.1, s__Nitrosarchaeum sp016234975, 95.0, 83.99, 0.83;…	91.59	11	N/A
GCA_013407385.1	strain: AC2	100	0	0	d__Archaea;p__Thermoproteota;c__Nitrososphaeria;o__Nitrososphaerales;f__Nitrosopumilaceae;g__Nitrosarchaeum;s__Nitrosarchaeum koreense	GCF_000220175.1	95	d__Archaea;p__Thermoproteota;c__Nitrososphaeria;o__Nitrososphaerales;f__Nitrosopumilaceae;g__Nitrosarchaeum;s__Nitrosarchaeum koreense	96.71	0.93	GCF_000220175.1	95	d__Archaea;p__Thermoproteota;c__Nitrososphaeria;o__Nitrososphaerales;f__Nitrosopumilaceae;g__Nitrosarchaeum;s__Nitrosarchaeum koreense	96.71	0.93	d__Archaea;p__Thermoproteota;c__Nitrososphaeria;o__Nitrososphaerales;f__Nitrosopumilaceae;g__Nitrosarchaeum;s__	taxonomic classification defined by topology and ANI	topological placement and ANI have congruent species assignments	GCA_018334095.1, s__Nitrosarchaeum sp018334095, 95.0, 92.46, 0.79; GCA_012030815.1, s__Nitrosarchaeum sp012030815, 95.0, 86.94, 0.89; GCA_009697485.1, s__Nitrosarchaeum sp009697485, 95.0, 84.62, 0.92; GCA_003569705.1, s__Nitrosarchaeum sp003569705, 95.0, 84.34, 0.79; GCA_013140415.1, s__Nitrosarchaeum sp013140415, 95.0, 84.12, 0.88; GCA_004297665.1, s__Nitrosarchaeum sp004297665, 95.0, 84.02, 0.7…	85.32	11	N/A
GCA_000204585.1	strain: SFB1	98.06	0	0	d__Archaea;p__Thermoproteota;c__Nitrososphaeria;o__Nitrososphaerales;f__Nitrosopumilaceae;g__Nitrosarchaeum;s__Nitrosarchaeum limnae	GCA_000204585.1	95	d__Archaea;p__Thermoproteota;c__Nitrososphaeria;o__Nitrososphaerales;f__Nitrosopumilaceae;g__Nitrosarchaeum;s__Nitrosarchaeum limnae	100	0.99	GCA_000204585.1	95	d__Archaea;p__Thermoproteota;c__Nitrososphaeria;o__Nitrososphaerales;f__Nitrosopumilaceae;g__Nitrosarchaeum;s__Nitrosarchaeum limnae	100	0.99	d__Archaea;p__Thermoproteota;c__Nitrososphaeria;o__Nitrososphaerales;f__Nitrosopumilaceae;g__Nitrosarchaeum;s__	taxonomic classification defined by topology and ANI	topological placement and ANI have congruent species assignments	GCA_009697485.1, s__Nitrosarchaeum sp009697485, 95.0, 84.31, 0.92; GCA_003569705.1, s__Nitrosarchaeum sp003569705, 95.0, 83.62, 0.8; GCA_016234975.1, s__Nitrosarchaeum sp016234975, 95.0, 83.56, 0.82; GCA_013140415.1, s__Nitrosarchaeum sp013140415, 95.0, 83.53, 0.85; GCA_005798405.1, s__Nitrosarchaeum sp005798405, 95.0, 83.35, 0.85; GCA_004297665.1, s__Nitrosarchaeum sp004297665, 95.0, 83.19, 0.72…	83.75	11	N/A
GCA_000241145.2	strain: BG20	99.03	5.83	83.33	d__Archaea;p__Thermoproteota;c__Nitrososphaeria;o__Nitrososphaerales;f__Nitrosopumilaceae;g__Nitrosarchaeum;s__Nitrosarchaeum limnae	GCA_000204585.1	95	d__Archaea;p__Thermoproteota;c__Nitrososphaeria;o__Nitrososphaerales;f__Nitrosopumilaceae;g__Nitrosarchaeum;s__Nitrosarchaeum limnae	96.29	0.84	GCA_000204585.1	95	d__Archaea;p__Thermoproteota;c__Nitrososphaeria;o__Nitrososphaerales;f__Nitrosopumilaceae;g__Nitrosarchaeum;s__Nitrosarchaeum limnae	96.29	0.84	d__Archaea;p__Thermoproteota;c__Nitrososphaeria;o__Nitrososphaerales;f__Nitrosopumilaceae;g__Nitrosarchaeum;s__	taxonomic classification defined by topology and ANI	topological placement and ANI have congruent species assignments	GCA_009697485.1, s__Nitrosarchaeum sp009697485, 95.0, 84.07, 0.79; GCA_003569705.1, s__Nitrosarchaeum sp003569705, 95.0, 83.85, 0.66; GCA_016234975.1, s__Nitrosarchaeum sp016234975, 95.0, 83.72, 0.72; GCA_005798405.1, s__Nitrosarchaeum sp005798405, 95.0, 83.39, 0.71; GCA_013140415.1, s__Nitrosarchaeum sp013140415, 95.0, 83.34, 0.77; GCA_004297665.1, s__Nitrosarchaeum sp004297665, 95.0, 82.85, 0.6…	74.43	11	N/A
GCA_013521055.1	MC17_S15_bin_49	98.06	0.97	0	d__Archaea;p__Thermoproteota;c__Nitrososphaeria;o__Nitrososphaerales;f__Nitrosopumilaceae;g__Nitrosarchaeum;s__Nitrosarchaeum sp002737445	GCA_002737445.1	95	d__Archaea;p__Thermoproteota;c__Nitrososphaeria;o__Nitrososphaerales;f__Nitrosopumilaceae;g__Nitrosarchaeum;s__Nitrosarchaeum sp002737445	98.82	0.93	GCA_002737445.1	95	d__Archaea;p__Thermoproteota;c__Nitrososphaeria;o__Nitrososphaerales;f__Nitrosopumilaceae;g__Nitrosarchaeum;s__Nitrosarchaeum sp002737445	98.82	0.93	d__Archaea;p__Thermoproteota;c__Nitrososphaeria;o__Nitrososphaerales;f__Nitrosopumilaceae;g__Nitrosarchaeum;s__	taxonomic classification defined by topology and ANI	topological placement and ANI have congruent species assignments	GCA_003569705.1, s__Nitrosarchaeum sp003569705, 95.0, 84.86, 0.86; GCA_009697485.1, s__Nitrosarchaeum sp009697485, 95.0, 84.32, 0.89; GCA_004297665.1, s__Nitrosarchaeum sp004297665, 95.0, 83.87, 0.63; GCA_013140415.1, s__Nitrosarchaeum sp013140415, 95.0, 83.77, 0.79; GCA_016234975.1, s__Nitrosarchaeum sp016234975, 95.0, 83.31, 0.73; GCA_005798405.1, s__Nitrosarchaeum sp005798405, 95.0, 83.24, 0.7…	91.43	11	N/A
GCA_016106165.1	SU08M_6M_MetaBAT2_048	97.73	0.97	0	d__Archaea;p__Thermoproteota;c__Nitrososphaeria;o__Nitrososphaerales;f__Nitrosopumilaceae;g__Nitrosarchaeum;s__Nitrosarchaeum sp002737445	GCA_002737445.1	95	d__Archaea;p__Thermoproteota;c__Nitrososphaeria;o__Nitrososphaerales;f__Nitrosopumilaceae;g__Nitrosarchaeum;s__Nitrosarchaeum sp002737445	98.79	0.93	GCA_002737445.1	95	d__Archaea;p__Thermoproteota;c__Nitrososphaeria;o__Nitrososphaerales;f__Nitrosopumilaceae;g__Nitrosarchaeum;s__Nitrosarchaeum sp002737445	98.79	0.93	d__Archaea;p__Thermoproteota;c__Nitrososphaeria;o__Nitrososphaerales;f__Nitrosopumilaceae;g__Nitrosarchaeum;s__	taxonomic classification defined by topology and ANI	topological placement and ANI have congruent species assignments	GCA_003569705.1, s__Nitrosarchaeum sp003569705, 95.0, 84.83, 0.84; GCA_009697485.1, s__Nitrosarchaeum sp009697485, 95.0, 84.21, 0.86; GCA_004297665.1, s__Nitrosarchaeum sp004297665, 95.0, 83.8, 0.62; GCA_013140415.1, s__Nitrosarchaeum sp013140415, 95.0, 83.78, 0.79; GCA_016234975.1, s__Nitrosarchaeum sp016234975, 95.0, 83.36, 0.73; GCA_005798405.1, s__Nitrosarchaeum sp005798405, 95.0, 83.23, 0.78…	91.42	11	N/A
GCA_003569705.1	BD3	98.54	1.94	66.67	d__Archaea;p__Thermoproteota;c__Nitrososphaeria;o__Nitrososphaerales;f__Nitrosopumilaceae;g__Nitrosarchaeum;s__Nitrosarchaeum sp003569705	GCA_003569705.1	95	d__Archaea;p__Thermoproteota;c__Nitrososphaeria;o__Nitrososphaerales;f__Nitrosopumilaceae;g__Nitrosarchaeum;s__Nitrosarchaeum sp003569705	100	1	GCA_003569705.1	95	d__Archaea;p__Thermoproteota;c__Nitrososphaeria;o__Nitrososphaerales;f__Nitrosopumilaceae;g__Nitrosarchaeum;s__Nitrosarchaeum sp003569705	100	1	d__Archaea;p__Thermoproteota;c__Nitrososphaeria;o__Nitrososphaerales;f__Nitrosopumilaceae;g__Nitrosarchaeum;s__	taxonomic classification defined by topology and ANI	topological placement and ANI have congruent species assignments	GCA_009697485.1, s__Nitrosarchaeum sp009697485, 95.0, 90.85, 0.96; GCA_013140415.1, s__Nitrosarchaeum sp013140415, 95.0, 89.76, 0.89; GCA_016234975.1, s__Nitrosarchaeum sp016234975, 95.0, 89.29, 0.85; GCA_004297665.1, s__Nitrosarchaeum sp004297665, 95.0, 89.11, 0.76; GCA_005798405.1, s__Nitrosarchaeum sp005798405, 95.0, 87.94, 0.92; GCA_002737445.1, s__Nitrosarchaeum sp002737445, 95.0, 84.84, 0.8…	85.39	11	N/A
GCA_014193235.1	LBMAG_Thaumarchaeota_hypo.bin1_Ca.Nitrosoarchaeum	98.54	0.97	100	d__Archaea;p__Thermoproteota;c__Nitrososphaeria;o__Nitrososphaerales;f__Nitrosopumilaceae;g__Nitrosarchaeum;s__Nitrosarchaeum sp003569705	GCA_003569705.1	95	d__Archaea;p__Thermoproteota;c__Nitrososphaeria;o__Nitrososphaerales;f__Nitrosopumilaceae;g__Nitrosarchaeum;s__Nitrosarchaeum sp003569705	99.59	0.99	GCA_003569705.1	95	d__Archaea;p__Thermoproteota;c__Nitrososphaeria;o__Nitrososphaerales;f__Nitrosopumilaceae;g__Nitrosarchaeum;s__Nitrosarchaeum sp003569705	99.59	0.99	d__Archaea;p__Thermoproteota;c__Nitrososphaeria;o__Nitrososphaerales;f__Nitrosopumilaceae;g__Nitrosarchaeum;s__	taxonomic classification defined by topology and ANI	topological placement and ANI have congruent species assignments	GCA_009697485.1, s__Nitrosarchaeum sp009697485, 95.0, 90.77, 0.9; GCA_013140415.1, s__Nitrosarchaeum sp013140415, 95.0, 89.65, 0.82; GCA_004297665.1, s__Nitrosarchaeum sp004297665, 95.0, 89.08, 0.69; GCA_016234975.1, s__Nitrosarchaeum sp016234975, 95.0, 89.06, 0.79; GCA_005798405.1, s__Nitrosarchaeum sp005798405, 95.0, 87.98, 0.82; GCA_002737445.1, s__Nitrosarchaeum sp002737445, 95.0, 84.81, 0.81…	87.35	11	N/A
GCA_938049485.1	LH-02apr19-92	96.12	2.59	50	d__Archaea;p__Thermoproteota;c__Nitrososphaeria;o__Nitrososphaerales;f__Nitrosopumilaceae;g__Nitrosarchaeum;s__Nitrosarchaeum sp003569705	GCA_003569705.1	95	d__Archaea;p__Thermoproteota;c__Nitrososphaeria;o__Nitrososphaerales;f__Nitrosopumilaceae;g__Nitrosarchaeum;s__Nitrosarchaeum sp003569705	95.16	0.91	GCA_003569705.1	95	d__Archaea;p__Thermoproteota;c__Nitrososphaeria;o__Nitrososphaerales;f__Nitrosopumilaceae;g__Nitrosarchaeum;s__Nitrosarchaeum sp003569705	95.16	0.91	d__Archaea;p__Thermoproteota;c__Nitrososphaeria;o__Nitrososphaerales;f__Nitrosopumilaceae;g__Nitrosarchaeum;s__	taxonomic classification defined by topology and ANI	topological placement and ANI have congruent species assignments	GCA_009697485.1, s__Nitrosarchaeum sp009697485, 95.0, 90.51, 0.9; GCA_013140415.1, s__Nitrosarchaeum sp013140415, 95.0, 89.72, 0.8; GCA_016234975.1, s__Nitrosarchaeum sp016234975, 95.0, 89.11, 0.8; GCA_004297665.1, s__Nitrosarchaeum sp004297665, 95.0, 89.08, 0.71; GCA_005798405.1, s__Nitrosarchaeum sp005798405, 95.0, 87.94, 0.86; GCA_002737445.1, s__Nitrosarchaeum sp002737445, 95.0, 84.5, 0.79; G…	88.95	11	N/A
GCA_938049695.1	LH-05nov19-164	96.37	1.94	0	d__Archaea;p__Thermoproteota;c__Nitrososphaeria;o__Nitrososphaerales;f__Nitrosopumilaceae;g__Nitrosarchaeum;s__Nitrosarchaeum sp003569705	GCA_003569705.1	95	d__Archaea;p__Thermoproteota;c__Nitrososphaeria;o__Nitrososphaerales;f__Nitrosopumilaceae;g__Nitrosarchaeum;s__Nitrosarchaeum sp003569705	95.25	0.93	GCA_003569705.1	95	d__Archaea;p__Thermoproteota;c__Nitrososphaeria;o__Nitrososphaerales;f__Nitrosopumilaceae;g__Nitrosarchaeum;s__Nitrosarchaeum sp003569705	95.25	0.93	d__Archaea;p__Thermoproteota;c__Nitrososphaeria;o__Nitrososphaerales;f__Nitrosopumilaceae;g__Nitrosarchaeum;s__	taxonomic classification defined by topology and ANI	topological placement and ANI have congruent species assignments	GCA_009697485.1, s__Nitrosarchaeum sp009697485, 95.0, 90.59, 0.91; GCA_013140415.1, s__Nitrosarchaeum sp013140415, 95.0, 89.86, 0.82; GCA_016234975.1, s__Nitrosarchaeum sp016234975, 95.0, 89.24, 0.78; GCA_004297665.1, s__Nitrosarchaeum sp004297665, 95.0, 89.11, 0.72; GCA_005798405.1, s__Nitrosarchaeum sp005798405, 95.0, 88.11, 0.86; GCA_002737445.1, s__Nitrosarchaeum sp002737445, 95.0, 84.8, 0.81…	89.96	11	N/A
GCA_004297665.1	GW199_bin.3	93.13	6.63	88.89	d__Archaea;p__Thermoproteota;c__Nitrososphaeria;o__Nitrososphaerales;f__Nitrosopumilaceae;g__Nitrosarchaeum;s__Nitrosarchaeum sp004297665	GCA_004297665.1	95	d__Archaea;p__Thermoproteota;c__Nitrososphaeria;o__Nitrososphaerales;f__Nitrosopumilaceae;g__Nitrosarchaeum;s__Nitrosarchaeum sp004297665	100	0.98	GCA_004297665.1	95	d__Archaea;p__Thermoproteota;c__Nitrososphaeria;o__Nitrososphaerales;f__Nitrosopumilaceae;g__Nitrosarchaeum;s__Nitrosarchaeum sp004297665	100	0.98	d__Archaea;p__Thermoproteota;c__Nitrososphaeria;o__Nitrososphaerales;f__Nitrosopumilaceae;g__Nitrosarchaeum;s__	taxonomic classification defined by topology and ANI	topological placement and ANI have congruent species assignments	GCA_009697485.1, s__Nitrosarchaeum sp009697485, 95.0, 92.45, 0.62; GCA_013140415.1, s__Nitrosarchaeum sp013140415, 95.0, 92.34, 0.61; GCA_003569705.1, s__Nitrosarchaeum sp003569705, 95.0, 89.11, 0.76; GCA_016234975.1, s__Nitrosarchaeum sp016234975, 95.0, 88.31, 0.62; GCA_005798405.1, s__Nitrosarchaeum sp005798405, 95.0, 87.67, 0.66; GCF_000220175.1, s__Nitrosarchaeum koreense, 95.0, 83.97, 0.76; …	68.01	11	N/A
GCA_005798405.1	F1-80-MAGs016	93.2	0	0	d__Archaea;p__Thermoproteota;c__Nitrososphaeria;o__Nitrososphaerales;f__Nitrosopumilaceae;g__Nitrosarchaeum;s__Nitrosarchaeum sp005798405	GCA_005798405.1	95	d__Archaea;p__Thermoproteota;c__Nitrososphaeria;o__Nitrososphaerales;f__Nitrosopumilaceae;g__Nitrosarchaeum;s__Nitrosarchaeum sp005798405	100	0.99	GCA_005798405.1	95	d__Archaea;p__Thermoproteota;c__Nitrososphaeria;o__Nitrososphaerales;f__Nitrosopumilaceae;g__Nitrosarchaeum;s__Nitrosarchaeum sp005798405	100	0.99	d__Archaea;p__Thermoproteota;c__Nitrososphaeria;o__Nitrososphaerales;f__Nitrosopumilaceae;g__Nitrosarchaeum;s__	taxonomic classification defined by topology and ANI	topological placement and ANI have congruent species assignments	GCA_009697485.1, s__Nitrosarchaeum sp009697485, 95.0, 88.65, 0.89; GCA_016234975.1, s__Nitrosarchaeum sp016234975, 95.0, 88.15, 0.76; GCA_003569705.1, s__Nitrosarchaeum sp003569705, 95.0, 87.94, 0.92; GCA_013140415.1, s__Nitrosarchaeum sp013140415, 95.0, 87.84, 0.79; GCA_004297665.1, s__Nitrosarchaeum sp004297665, 95.0, 87.67, 0.66; GCF_000220175.1, s__Nitrosarchaeum koreense, 95.0, 83.92, 0.86; …	89.11	11	N/A
GCA_018334095.1	CROMO_BS_83_3_0	93.2	7.77	100	d__Archaea;p__Thermoproteota;c__Nitrososphaeria;o__Nitrososphaerales;f__Nitrosopumilaceae;g__Nitrosarchaeum;s__Nitrosarchaeum sp018334095	GCA_018334095.1	95	d__Archaea;p__Thermoproteota;c__Nitrososphaeria;o__Nitrososphaerales;f__Nitrosopumilaceae;g__Nitrosarchaeum;s__Nitrosarchaeum sp018334095	100	0.99	GCA_018334095.1	95	d__Archaea;p__Thermoproteota;c__Nitrososphaeria;o__Nitrososphaerales;f__Nitrosopumilaceae;g__Nitrosarchaeum;s__Nitrosarchaeum sp018334095	100	0.99	d__Archaea;p__Thermoproteota;c__Nitrososphaeria;o__Nitrososphaerales;f__Nitrosopumilaceae;g__Nitrosarchaeum;s__	taxonomic classification defined by topology and ANI	topological placement and ANI have congruent species assignments	GCF_000220175.1, s__Nitrosarchaeum koreense, 95.0, 92.39, 0.77; GCA_012030815.1, s__Nitrosarchaeum sp012030815, 95.0, 86.59, 0.83; GCA_009697485.1, s__Nitrosarchaeum sp009697485, 95.0, 84.53, 0.82; GCA_003569705.1, s__Nitrosarchaeum sp003569705, 95.0, 84.02, 0.71; GCA_013140415.1, s__Nitrosarchaeum sp013140415, 95.0, 83.83, 0.82; GCA_004297665.1, s__Nitrosarchaeum sp004297665, 95.0, 83.55, 0.72; …	84.64	11	N/A
GCA_020431985.1	HKST03	97.09	0	0	d__Archaea;p__Thermoproteota;c__Nitrososphaeria;o__Nitrososphaerales;f__Nitrosopumilaceae;g__Nitrosarchaeum_A;s__	N/A	N/A	N/A	N/A	N/A	N/A	N/A	N/A	N/A	N/A	d__Archaea;p__Thermoproteota;c__Nitrososphaeria;o__Nitrososphaerales;f__Nitrosopumilaceae;g__;s__	taxonomic novelty determined using RED	N/A	N/A	91.67	11	0.946426
GCA_025698765.1	ECS35A1	98.06	0.97	0	d__Archaea;p__Thermoproteota;c__Nitrososphaeria;o__Nitrososphaerales;f__Nitrosopumilaceae;g__Nitrosarchaeum_A;s__	N/A	N/A	N/A	N/A	N/A	GCA_002781805.1	95	d__Archaea;p__Thermoproteota;c__Nitrososphaeria;o__Nitrososphaerales;f__Nitrosopumilaceae;g__Nitrosarchaeum_A;s__Nitrosarchaeum_A sp002781805	92.83	0.94	d__Archaea;p__Thermoproteota;c__Nitrososphaeria;o__Nitrososphaerales;f__Nitrosopumilaceae;g__Nitrosarchaeum_A;s__	taxonomic classification defined by topology and ANI	N/A	GCF_018128925.1, s__Nitrosarchaeum_A sp018128925, 95.0, 79.83, 0.54	91.16	11	0.990234
GCA_025699025.1	ECS25A1	98.06	0.97	0	d__Archaea;p__Thermoproteota;c__Nitrososphaeria;o__Nitrososphaerales;f__Nitrosopumilaceae;g__Nitrosarchaeum_A;s__	N/A	N/A	N/A	N/A	N/A	GCA_002781805.1	95	d__Archaea;p__Thermoproteota;c__Nitrososphaeria;o__Nitrososphaerales;f__Nitrosopumilaceae;g__Nitrosarchaeum_A;s__Nitrosarchaeum_A sp002781805	92.74	0.96	d__Archaea;p__Thermoproteota;c__Nitrososphaeria;o__Nitrososphaerales;f__Nitrosopumilaceae;g__Nitrosarchaeum_A;s__	taxonomic classification defined by topology and ANI	N/A	GCF_018128925.1, s__Nitrosarchaeum_A sp018128925, 95.0, 79.85, 0.56	91.57	11	0.990072
GCA_018128925.1	strain: K4	99.03	0	0	d__Archaea;p__Thermoproteota;c__Nitrososphaeria;o__Nitrososphaerales;f__Nitrosopumilaceae;g__Nitrosarchaeum_A;s__Nitrosarchaeum_A sp018128925	GCF_018128925.1	95	d__Archaea;p__Thermoproteota;c__Nitrososphaeria;o__Nitrososphaerales;f__Nitrosopumilaceae;g__Nitrosarchaeum_A;s__Nitrosarchaeum_A sp018128925	100	1	GCF_018128925.1	95	d__Archaea;p__Thermoproteota;c__Nitrososphaeria;o__Nitrososphaerales;f__Nitrosopumilaceae;g__Nitrosarchaeum_A;s__Nitrosarchaeum_A sp018128925	100	1	d__Archaea;p__Thermoproteota;c__Nitrososphaeria;o__Nitrososphaerales;f__Nitrosopumilaceae;g__Nitrosarchaeum_A;s__	taxonomic classification defined by topology and ANI	topological placement and ANI have congruent species assignments	GCA_002781805.1, s__Nitrosarchaeum_A sp002781805, 95.0, 79.56, 0.62	93.45	11	N/A
GCA_937896695.1	ERR599160_bin.173_CONCOCT_v1.1_MAG	95.11	1.46	100	d__Archaea;p__Thermoproteota;c__Nitrososphaeria;o__Nitrososphaerales;f__Nitrosopumilaceae;g__Nitrosopelagicus;s__	N/A	N/A	N/A	N/A	N/A	GCA_902552015.1	95	d__Archaea;p__Thermoproteota;c__Nitrososphaeria;o__Nitrososphaerales;f__Nitrosopumilaceae;g__Nitrosopelagicus;s__Nitrosopelagicus sp902552015	92.76	0.7	d__Archaea;p__Thermoproteota;c__Nitrososphaeria;o__Nitrososphaerales;f__Nitrosopumilaceae;g__Nitrosopelagicus;s__	taxonomic classification defined by topology and ANI	N/A	GCF_000812185.1, s__Nitrosopelagicus brevis, 95.0, 89.61, 0.86; GCA_902511735.1, s__Nitrosopelagicus sp902511735, 95.0, 86.87, 0.74; GCA_018647405.1, s__Nitrosopelagicus sp018647405, 95.0, 85.89, 0.74; GCA_001510295.1, s__Nitrosopelagicus sp001510295, 95.0, 85.41, 0.71; GCA_902566725.1, s__Nitrosopelagicus sp902566725, 95.0, 84.66, 0.69; GCA_001627235.1, s__Nitrosopelagicus sp001627235, 95.0, 84.…	77.88	11	0.997941
GCA_000812185.1	strain: CN25	99.51	0	0	d__Archaea;p__Thermoproteota;c__Nitrososphaeria;o__Nitrososphaerales;f__Nitrosopumilaceae;g__Nitrosopelagicus;s__Nitrosopelagicus brevis	GCF_000812185.1	95	d__Archaea;p__Thermoproteota;c__Nitrososphaeria;o__Nitrososphaerales;f__Nitrosopumilaceae;g__Nitrosopelagicus;s__Nitrosopelagicus brevis	100	1	GCF_000812185.1	95	d__Archaea;p__Thermoproteota;c__Nitrososphaeria;o__Nitrososphaerales;f__Nitrosopumilaceae;g__Nitrosopelagicus;s__Nitrosopelagicus brevis	100	1	d__Archaea;p__Thermoproteota;c__Nitrososphaeria;o__Nitrososphaerales;f__Nitrosopumilaceae;g__Nitrosopelagicus;s__	taxonomic classification defined by topology and ANI	topological placement and ANI have congruent species assignments	GCA_902552015.1, s__Nitrosopelagicus sp902552015, 95.0, 90.7, 0.9; GCA_902511735.1, s__Nitrosopelagicus sp902511735, 95.0, 88.03, 0.9; GCA_018647405.1, s__Nitrosopelagicus sp018647405, 95.0, 87.36, 0.92; GCA_001510295.1, s__Nitrosopelagicus sp001510295, 95.0, 86.48, 0.96; GCA_902512865.1, s__Nitrosopelagicus sp902512865, 95.0, 85.66, 0.86; GCA_001627235.1, s__Nitrosopelagicus sp001627235, 95.0, 8…	91.34	11	N/A
GCA_003045125.1	strain: U25	99.51	0	0	d__Archaea;p__Thermoproteota;c__Nitrososphaeria;o__Nitrososphaerales;f__Nitrosopumilaceae;g__Nitrosopelagicus;s__Nitrosopelagicus brevis	GCF_000812185.1	95	d__Archaea;p__Thermoproteota;c__Nitrososphaeria;o__Nitrososphaerales;f__Nitrosopumilaceae;g__Nitrosopelagicus;s__Nitrosopelagicus brevis	100	0.99	GCF_000812185.1	95	d__Archaea;p__Thermoproteota;c__Nitrososphaeria;o__Nitrososphaerales;f__Nitrosopumilaceae;g__Nitrosopelagicus;s__Nitrosopelagicus brevis	100	0.99	d__Archaea;p__Thermoproteota;c__Nitrososphaeria;o__Nitrososphaerales;f__Nitrosopumilaceae;g__Nitrosopelagicus;s__	taxonomic classification defined by topology and ANI	topological placement and ANI have congruent species assignments	GCA_902552015.1, s__Nitrosopelagicus sp902552015, 95.0, 90.72, 0.91; GCA_902511735.1, s__Nitrosopelagicus sp902511735, 95.0, 88.02, 0.89; GCA_018647405.1, s__Nitrosopelagicus sp018647405, 95.0, 87.31, 0.92; GCA_001510295.1, s__Nitrosopelagicus sp001510295, 95.0, 86.44, 0.92; GCA_902512865.1, s__Nitrosopelagicus sp902512865, 95.0, 85.48, 0.85; GCA_001627235.1, s__Nitrosopelagicus sp001627235, 95.0…	91.34	11	N/A
GCA_013390385.1	strain: L15b	91.99	4.21	50	d__Archaea;p__Thermoproteota;c__Nitrososphaeria;o__Nitrososphaerales;f__Nitrosopumilaceae;g__Nitrosopelagicus;s__Nitrosopelagicus sp000484935	GCA_013390375.1	95	d__Archaea;p__Thermoproteota;c__Nitrososphaeria;o__Nitrososphaerales;f__Nitrosopumilaceae;g__Nitrosopelagicus;s__Nitrosopelagicus sp000484935	98.42	0.8	GCA_013390375.1	95	d__Archaea;p__Thermoproteota;c__Nitrososphaeria;o__Nitrososphaerales;f__Nitrosopumilaceae;g__Nitrosopelagicus;s__Nitrosopelagicus sp000484935	98.42	0.8	d__Archaea;p__Thermoproteota;c__Nitrososphaeria;o__Nitrososphaerales;f__Nitrosopumilaceae;g__Nitrosopelagicus;s__	taxonomic classification defined by topology and ANI	topological placement and ANI have congruent species assignments	GCA_013390765.1, s__Nitrosopelagicus sp013390765, 95.0, 94.44, 0.64; GCA_013390745.1, s__Nitrosopelagicus sp013390745, 95.0, 89.83, 0.69; GCA_018263495.1, s__Nitrosopelagicus sp018263495, 95.0, 88.59, 0.85; GCA_000402075.1, s__Nitrosopelagicus sp000402075, 95.0, 88.47, 0.71; GCA_013390785.1, s__Nitrosopelagicus sp013390785, 95.0, 86.33, 0.69; GCA_902606965.1, s__Nitrosopelagicus sp902606965, 95.0…	76.06	11	N/A
GCA_020431995.1	HKST02	95.15	0	0	d__Archaea;p__Thermoproteota;c__Nitrososphaeria;o__Nitrososphaerales;f__Nitrosopumilaceae;g__Nitrosopumilus;s__	N/A	N/A	N/A	N/A	N/A	GCF_000242875.2	95	d__Archaea;p__Thermoproteota;c__Nitrososphaeria;o__Nitrososphaerales;f__Nitrosopumilaceae;g__Nitrosopumilus;s__Nitrosopumilus salaria	84	0.63	d__Archaea;p__Thermoproteota;c__Nitrososphaeria;o__Nitrososphaerales;f__Nitrosopumilaceae;g__Nitrosopumilus;s__	taxonomic classification defined by topology and ANI	N/A	GCA_001510275.1, s__Nitrosopumilus sp001510275, 95.0, 80.34, 0.61; GCA_016784625.1, s__Nitrosopumilus sp016784625, 95.0, 80.26, 0.51; GCF_003175215.1, s__Nitrosopumilus sp003175215, 95.0, 80.22, 0.5; GCA_002788515.1, s__Nitrosopumilus sp002788515, 95.0, 80.2, 0.5; GCF_013407185.1, s__Nitrosopumilus ureiphilus, 95.0, 80.2, 0.52; GCF_013407165.1, s__Nitrosopumilus oxyclinae, 95.0, 80.07, 0.47; GCF_…	91.69	11	0.978977
GCA_021268355.1	SFB3	100	0.97	0	d__Archaea;p__Thermoproteota;c__Nitrososphaeria;o__Nitrososphaerales;f__Nitrosopumilaceae;g__Nitrosopumilus;s__	N/A	N/A	N/A	N/A	N/A	N/A	N/A	N/A	N/A	N/A	d__Archaea;p__Thermoproteota;c__Nitrososphaeria;o__Nitrososphaerales;f__Nitrosopumilaceae;g__Nitrosopumilus;s__	taxonomic classification defined by topology and ANI	N/A	GCA_000746765.1, s__Nitrosopumilus sp000746765, 95.0, 85.71, 0.7; GCA_003702525.1, s__Nitrosopumilus sp003702525, 95.0, 85.55, 0.8; GCF_000018465.1, s__Nitrosopumilus maritimus, 95.0, 85.54, 0.85; GCA_003702495.1, s__Nitrosopumilus sp003702495, 95.0, 85.52, 0.84; GCF_006740685.1, s__Nitrosopumilus sp006740685, 95.0, 85.26, 0.89; GCA_003702545.1, s__Nitrosopumilus sp003702545, 95.0, 85.04, 0.84; G…	93.52	11	0.986546
GCA_021296175.1	277c_18	92.23	0.97	0	d__Archaea;p__Thermoproteota;c__Nitrososphaeria;o__Nitrososphaerales;f__Nitrosopumilaceae;g__Nitrosopumilus;s__	N/A	N/A	N/A	N/A	N/A	GCA_007571225.1	95	d__Archaea;p__Thermoproteota;c__Nitrososphaeria;o__Nitrososphaerales;f__Nitrosopumilaceae;g__Nitrosopumilus;s__Nitrosopumilus sp007571225	76.91	0.23	d__Archaea;p__Thermoproteota;c__Nitrososphaeria;o__Nitrososphaerales;f__Nitrosopumilaceae;g__Nitrosopumilus;s__	taxonomic classification defined by topology and ANI	N/A	GCA_905616385.1, s__Nitrosopumilus sp905616385, 95.0, 78.42, 0.03; GCA_003331425.1, s__Nitrosopumilus sp002690535, 95.0, 77.98, 0.02; GCF_000242875.2, s__Nitrosopumilus salaria, 95.0, 77.9, 0.03; GCF_000956175.1, s__Nitrosopumilus adriaticus, 95.0, 77.85, 0.03; GCA_905612485.1, s__Nitrosopumilus sp905612485, 95.0, 77.84, 0.02; GCF_001541925.1, s__Nitrosopumilus sp001541925, 95.0, 77.84, 0.03; GCA…	85.36	11	0.975776
GCA_022564385.1	B52T3L11	95.87	0.97	0	d__Archaea;p__Thermoproteota;c__Nitrososphaeria;o__Nitrososphaerales;f__Nitrosopumilaceae;g__Nitrosopumilus;s__	N/A	N/A	N/A	N/A	N/A	N/A	N/A	N/A	N/A	N/A	d__Archaea;p__Thermoproteota;c__Nitrososphaeria;o__Nitrososphaerales;f__Nitrosopumilaceae;g__Nitrosopumilus;s__	taxonomic classification defined by topology and ANI	N/A	GCA_013390905.1, s__Nitrosopumilus sp013390905, 95.0649, 88.78, 0.72; GCA_000484975.1, s__Nitrosopumilus sp000484975, 95.0649, 88.5, 0.71; GCA_013911135.1, s__Nitrosopumilus sp013911135, 95.0, 86.75, 0.72; GCA_001510275.1, s__Nitrosopumilus sp001510275, 95.0, 86.58, 0.71; GCA_016784625.1, s__Nitrosopumilus sp016784625, 95.0, 85.71, 0.62; GCA_013215285.1, s__Nitrosopumilus sp013215285, 95.0, 83.34…	87.52	11	0.987501
GCA_022572565.1	B19T1B10	92.16	4.85	0	d__Archaea;p__Thermoproteota;c__Nitrososphaeria;o__Nitrososphaerales;f__Nitrosopumilaceae;g__Nitrosopumilus;s__	N/A	N/A	N/A	N/A	N/A	N/A	N/A	N/A	N/A	N/A	d__Archaea;p__Thermoproteota;c__Nitrososphaeria;o__Nitrososphaerales;f__Nitrosopumilaceae;g__Nitrosopumilus;s__	taxonomic classification defined by topology and ANI	N/A	GCA_013390905.1, s__Nitrosopumilus sp013390905, 95.0649, 89.96, 0.68; GCA_000484975.1, s__Nitrosopumilus sp000484975, 95.0649, 89.63, 0.64; GCA_013911135.1, s__Nitrosopumilus sp013911135, 95.0, 87.35, 0.59; GCA_001510275.1, s__Nitrosopumilus sp001510275, 95.0, 87.05, 0.67; GCA_016784625.1, s__Nitrosopumilus sp016784625, 95.0, 86.12, 0.59; GCA_013215285.1, s__Nitrosopumilus sp013215285, 95.0, 83.5…	77.91	11	0.987549
GCA_022573895.1	B12T1B11	98.06	3.88	25	d__Archaea;p__Thermoproteota;c__Nitrososphaeria;o__Nitrososphaerales;f__Nitrosopumilaceae;g__Nitrosopumilus;s__	N/A	N/A	N/A	N/A	N/A	N/A	N/A	N/A	N/A	N/A	d__Archaea;p__Thermoproteota;c__Nitrososphaeria;o__Nitrososphaerales;f__Nitrosopumilaceae;g__Nitrosopumilus;s__	taxonomic classification defined by topology and ANI	N/A	GCA_013390905.1, s__Nitrosopumilus sp013390905, 95.0649, 90.18, 0.89; GCA_000484975.1, s__Nitrosopumilus sp000484975, 95.0649, 89.97, 0.85; GCA_013911135.1, s__Nitrosopumilus sp013911135, 95.0, 87.49, 0.7; GCA_001510275.1, s__Nitrosopumilus sp001510275, 95.0, 87.2, 0.86; GCA_016784625.1, s__Nitrosopumilus sp016784625, 95.0, 86.19, 0.72; GCA_013215285.1, s__Nitrosopumilus sp013215285, 95.0, 83.31,…	86.19	11	0.987066
GCA_022823825.1	p16x60bins.31	95.15	0.97	0	d__Archaea;p__Thermoproteota;c__Nitrososphaeria;o__Nitrososphaerales;f__Nitrosopumilaceae;g__Nitrosopumilus;s__	N/A	N/A	N/A	N/A	N/A	GCA_007571225.1	95	d__Archaea;p__Thermoproteota;c__Nitrososphaeria;o__Nitrososphaerales;f__Nitrosopumilaceae;g__Nitrosopumilus;s__Nitrosopumilus sp007571225	76.9	0.23	d__Archaea;p__Thermoproteota;c__Nitrososphaeria;o__Nitrososphaerales;f__Nitrosopumilaceae;g__Nitrosopumilus;s__	taxonomic classification defined by topology and ANI	N/A	GCF_013407165.1, s__Nitrosopumilus oxyclinae, 95.0, 77.66, 0.01; GCA_905612485.1, s__Nitrosopumilus sp905612485, 95.0, 77.61, 0.01; GCF_000875775.1, s__Nitrosopumilus piranensis, 95.0, 77.46, 0.02; GCA_905479565.1, s__Nitrosopumilus sp905479565, 95.0, 77.43, 0.02; GCA_013043295.1, s__Nitrosopumilus sp013043295, 95.0, 77.4, 0.02; GCA_003331425.1, s__Nitrosopumilus sp002690535, 95.0, 77.39, 0.02; G…	85.61	11	0.975941
GCA_025698945.1	ECS31A1	100	0	0	d__Archaea;p__Thermoproteota;c__Nitrososphaeria;o__Nitrososphaerales;f__Nitrosopumilaceae;g__Nitrosopumilus;s__	N/A	N/A	N/A	N/A	N/A	GCA_013002265.1	95	d__Archaea;p__Thermoproteota;c__Nitrososphaeria;o__Nitrososphaerales;f__Nitrosopumilaceae;g__Nitrosopumilus;s__Nitrosopumilus sp013002265	83.88	0.8	d__Archaea;p__Thermoproteota;c__Nitrososphaeria;o__Nitrososphaerales;f__Nitrosopumilaceae;g__Nitrosopumilus;s__	taxonomic classification defined by topology and ANI	N/A	GCA_016784625.1, s__Nitrosopumilus sp016784625, 95.0, 81.93, 0.66; GCA_001510275.1, s__Nitrosopumilus sp001510275, 95.0, 81.61, 0.77; GCF_000242875.2, s__Nitrosopumilus salaria, 95.0, 81.15, 0.62; GCA_013043295.1, s__Nitrosopumilus sp013043295, 95.0, 81.13, 0.79; GCF_013407185.1, s__Nitrosopumilus ureiphilus, 95.0, 81.11, 0.62; GCF_000299395.1, s__Nitrosopumilus sediminis, 95.0, 81.09, 0.64; GCF_…	91.6	11	0.978824
GCA_025699075.1	ECS24A2	91.75	0	0	d__Archaea;p__Thermoproteota;c__Nitrososphaeria;o__Nitrososphaerales;f__Nitrosopumilaceae;g__Nitrosopumilus;s__	N/A	N/A	N/A	N/A	N/A	GCF_000299395.1	95	d__Archaea;p__Thermoproteota;c__Nitrososphaeria;o__Nitrososphaerales;f__Nitrosopumilaceae;g__Nitrosopumilus;s__Nitrosopumilus sediminis	85.16	0.78	d__Archaea;p__Thermoproteota;c__Nitrososphaeria;o__Nitrososphaerales;f__Nitrosopumilaceae;g__Nitrosopumilus;s__	taxonomic classification defined by topology and ANI	N/A	GCA_014384555.1, s__Nitrosopumilus sp014384555, 95.0, 84.75, 0.73; GCF_013407145.1, s__Nitrosopumilus cobalaminigenes, 95.0, 84.69, 0.78; GCF_013407165.1, s__Nitrosopumilus oxyclinae, 95.0, 83.83, 0.73; GCA_013043295.1, s__Nitrosopumilus sp013043295, 95.0, 83.34, 0.75; GCA_013203245.1, s__Nitrosopumilus sp013203245, 95.0, 83.18, 0.63; GCA_905479565.1, s__Nitrosopumilus sp905479565, 95.0, 82.86, 0…	88.71	11	0.981305
GCA_025699255.1	ECS22A1	99.03	0.97	0	d__Archaea;p__Thermoproteota;c__Nitrososphaeria;o__Nitrososphaerales;f__Nitrosopumilaceae;g__Nitrosopumilus;s__	N/A	N/A	N/A	N/A	N/A	GCF_000299395.1	95	d__Archaea;p__Thermoproteota;c__Nitrososphaeria;o__Nitrososphaerales;f__Nitrosopumilaceae;g__Nitrosopumilus;s__Nitrosopumilus sediminis	83.61	0.74	d__Archaea;p__Thermoproteota;c__Nitrososphaeria;o__Nitrososphaerales;f__Nitrosopumilaceae;g__Nitrosopumilus;s__	taxonomic classification defined by topology and ANI	N/A	GCF_013407145.1, s__Nitrosopumilus cobalaminigenes, 95.0, 85.02, 0.81; GCA_014384555.1, s__Nitrosopumilus sp014384555, 95.0, 83.94, 0.84; GCA_013043295.1, s__Nitrosopumilus sp013043295, 95.0, 83.83, 0.85; GCF_013407165.1, s__Nitrosopumilus oxyclinae, 95.0, 83.63, 0.77; GCA_013203245.1, s__Nitrosopumilus sp013203245, 95.0, 82.85, 0.74; GCA_905479565.1, s__Nitrosopumilus sp905479565, 95.0, 82.51, 0…	93.49	11	0.981763
GCA_026712925.1	APA_bin_56	91.59	0	0	d__Archaea;p__Thermoproteota;c__Nitrososphaeria;o__Nitrososphaerales;f__Nitrosopumilaceae;g__Nitrosopumilus;s__	N/A	N/A	N/A	N/A	N/A	N/A	N/A	N/A	N/A	N/A	d__Archaea;p__Thermoproteota;c__Nitrososphaeria;o__Nitrososphaerales;f__Nitrosopumilaceae;g__;s__	taxonomic novelty determined using RED	N/A	N/A	88.87	11	0.936383
GCA_028278985.1	IP29b_bin.65	100	0	0	d__Archaea;p__Thermoproteota;c__Nitrososphaeria;o__Nitrososphaerales;f__Nitrosopumilaceae;g__Nitrosopumilus;s__	N/A	N/A	N/A	N/A	N/A	GCA_007571135.1	95	d__Archaea;p__Thermoproteota;c__Nitrososphaeria;o__Nitrososphaerales;f__Nitrosopumilaceae;g__Nitrosopumilus;s__Nitrosopumilus sp007571135	80.36	0.61	d__Archaea;p__Thermoproteota;c__Nitrososphaeria;o__Nitrososphaerales;f__Nitrosopumilaceae;g__Nitrosopumilus;s__	taxonomic classification defined by topology and ANI	N/A	GCF_000018465.1, s__Nitrosopumilus maritimus, 95.0, 81.81, 0.63; GCA_003702495.1, s__Nitrosopumilus sp003702495, 95.0, 81.72, 0.69; GCA_003702525.1, s__Nitrosopumilus sp003702525, 95.0, 81.71, 0.74; GCA_016125975.1, s__Nitrosopumilus sp016125975, 95.0, 81.5, 0.6; GCA_003702545.1, s__Nitrosopumilus sp003702545, 95.0, 81.46, 0.73; GCA_000746765.1, s__Nitrosopumilus sp000746765, 95.0, 81.44, 0.68; G…	93.47	11	0.96593
GCA_028819115.1	RHO3_bin_43	96.12	1.94	50	d__Archaea;p__Thermoproteota;c__Nitrososphaeria;o__Nitrososphaerales;f__Nitrosopumilaceae;g__Nitrosopumilus;s__	N/A	N/A	N/A	N/A	N/A	GCA_007571225.1	95	d__Archaea;p__Thermoproteota;c__Nitrososphaeria;o__Nitrososphaerales;f__Nitrosopumilaceae;g__Nitrosopumilus;s__Nitrosopumilus sp007571225	76.97	0.23	d__Archaea;p__Thermoproteota;c__Nitrososphaeria;o__Nitrososphaerales;f__Nitrosopumilaceae;g__Nitrosopumilus;s__	taxonomic classification defined by topology and ANI	N/A	GCA_905616385.1, s__Nitrosopumilus sp905616385, 95.0, 83.89, 0.03; GCA_013203245.1, s__Nitrosopumilus sp013203245, 95.0, 83.22, 0.01; GCA_905612295.1, s__Nitrosopumilus sp905612295, 95.0, 81.66, 0.02; GCA_905612485.1, s__Nitrosopumilus sp905612485, 95.0, 81.03, 0.01; GCF_000299395.1, s__Nitrosopumilus sediminis, 95.0, 80.55, 0.02; GCF_013407145.1, s__Nitrosopumilus cobalaminigenes, 95.0, 80.03, 0…	88.11	11	0.976153
GCA_028820595.1	RHO2_bin_25	94.17	0	0	d__Archaea;p__Thermoproteota;c__Nitrososphaeria;o__Nitrososphaerales;f__Nitrosopumilaceae;g__Nitrosopumilus;s__	N/A	N/A	N/A	N/A	N/A	GCA_007571225.1	95	d__Archaea;p__Thermoproteota;c__Nitrososphaeria;o__Nitrososphaerales;f__Nitrosopumilaceae;g__Nitrosopumilus;s__Nitrosopumilus sp007571225	76.96	0.23	d__Archaea;p__Thermoproteota;c__Nitrososphaeria;o__Nitrososphaerales;f__Nitrosopumilaceae;g__Nitrosopumilus;s__	taxonomic classification defined by topology and ANI	N/A	GCA_905612485.1, s__Nitrosopumilus sp905612485, 95.0, 85.66, 0.01; GCA_905616385.1, s__Nitrosopumilus sp905616385, 95.0, 84.06, 0.03; GCA_013203245.1, s__Nitrosopumilus sp013203245, 95.0, 83.12, 0.01; GCA_905612295.1, s__Nitrosopumilus sp905612295, 95.0, 81.69, 0.02; GCA_003331425.1, s__Nitrosopumilus sp002690535, 95.0, 81.39, 0.02; GCA_902514275.1, s__Nitrosopumilus sp902514275, 95.0, 80.54, 0.0…	87.04	11	0.976209
GCA_028823795.1	RHO1_bin_37	96.12	1.94	50	d__Archaea;p__Thermoproteota;c__Nitrososphaeria;o__Nitrososphaerales;f__Nitrosopumilaceae;g__Nitrosopumilus;s__	N/A	N/A	N/A	N/A	N/A	GCA_007571225.1	95	d__Archaea;p__Thermoproteota;c__Nitrososphaeria;o__Nitrososphaerales;f__Nitrosopumilaceae;g__Nitrosopumilus;s__Nitrosopumilus sp007571225	76.71	0.25	d__Archaea;p__Thermoproteota;c__Nitrososphaeria;o__Nitrososphaerales;f__Nitrosopumilaceae;g__Nitrosopumilus;s__	taxonomic classification defined by topology and ANI	N/A	GCA_013203245.1, s__Nitrosopumilus sp013203245, 95.0, 83.25, 0.01; GCA_905616385.1, s__Nitrosopumilus sp905616385, 95.0, 82.16, 0.03; GCA_905612485.1, s__Nitrosopumilus sp905612485, 95.0, 81.27, 0.02; GCA_001543015.1, s__Nitrosopumilus sp001543015, 95.0, 81.21, 0.02; GCA_902514275.1, s__Nitrosopumilus sp902514275, 95.0, 80.7, 0.03; GCA_905612295.1, s__Nitrosopumilus sp905612295, 95.0, 80.69, 0.03…	88.15	11	0.976107
GCA_029250275.1	LakeHoare18m_MBin21	99.03	0	0	d__Archaea;p__Thermoproteota;c__Nitrososphaeria;o__Nitrososphaerales;f__Nitrosopumilaceae;g__Nitrosopumilus;s__	N/A	N/A	N/A	N/A	N/A	GCA_013203245.1	95	d__Archaea;p__Thermoproteota;c__Nitrososphaeria;o__Nitrososphaerales;f__Nitrosopumilaceae;g__Nitrosopumilus;s__Nitrosopumilus sp013203245	91.82	0.74	d__Archaea;p__Thermoproteota;c__Nitrososphaeria;o__Nitrososphaerales;f__Nitrosopumilaceae;g__Nitrosopumilus;s__	taxonomic classification defined by topology and ANI	N/A	GCF_013407165.1, s__Nitrosopumilus oxyclinae, 95.0, 86.01, 0.81; GCA_014384555.1, s__Nitrosopumilus sp014384555, 95.0, 85.23, 0.77; GCF_013407145.1, s__Nitrosopumilus cobalaminigenes, 95.0, 84.68, 0.79; GCA_905479565.1, s__Nitrosopumilus sp905479565, 95.0, 84.46, 0.74; GCF_000299395.1, s__Nitrosopumilus sediminis, 95.0, 84.05, 0.81; GCA_900620265.1, s__Nitrosopumilus sp900620265, 95.0, 83.65, 0.0…	93.57	11	0.994609
GCA_029263475.1	OFTM383	94.17	6.47	33.33	d__Archaea;p__Thermoproteota;c__Nitrososphaeria;o__Nitrososphaerales;f__Nitrosopumilaceae;g__Nitrosopumilus;s__	N/A	N/A	N/A	N/A	N/A	GCA_014075315.1	95	d__Archaea;p__Thermoproteota;c__Nitrososphaeria;o__Nitrososphaerales;f__Nitrosopumilaceae;g__Nitrosopumilus;s__Nitrosopumilus sp014075315	84.58	0.67	d__Archaea;p__Thermoproteota;c__Nitrososphaeria;o__Nitrososphaerales;f__Nitrosopumilaceae;g__Nitrosopumilus;s__	taxonomic classification defined by topology and ANI	N/A	GCF_013407145.1, s__Nitrosopumilus cobalaminigenes, 95.0, 81.04, 0.54; GCA_014384555.1, s__Nitrosopumilus sp014384555, 95.0, 80.87, 0.65; GCF_013407165.1, s__Nitrosopumilus oxyclinae, 95.0, 80.6, 0.54; GCA_013203245.1, s__Nitrosopumilus sp013203245, 95.0, 80.53, 0.55; GCF_000299395.1, s__Nitrosopumilus sediminis, 95.0, 80.45, 0.5; GCA_016784625.1, s__Nitrosopumilus sp016784625, 95.0, 80.3, 0.49; …	85.24	11	0.987846
GCA_937875805.1	ERR2206785_bin.7_CONCOCT_v1.1_MAG	95.31	0.97	100	d__Archaea;p__Thermoproteota;c__Nitrososphaeria;o__Nitrososphaerales;f__Nitrosopumilaceae;g__Nitrosopumilus;s__	N/A	N/A	N/A	N/A	N/A	GCA_013203245.1	95	d__Archaea;p__Thermoproteota;c__Nitrososphaeria;o__Nitrososphaerales;f__Nitrosopumilaceae;g__Nitrosopumilus;s__Nitrosopumilus sp013203245	92.32	0.81	d__Archaea;p__Thermoproteota;c__Nitrososphaeria;o__Nitrososphaerales;f__Nitrosopumilaceae;g__Nitrosopumilus;s__	taxonomic classification defined by topology and ANI	N/A	GCF_013407165.1, s__Nitrosopumilus oxyclinae, 95.0, 86.84, 0.9; GCA_014384555.1, s__Nitrosopumilus sp014384555, 95.0, 85.79, 0.89; GCF_013407145.1, s__Nitrosopumilus cobalaminigenes, 95.0, 85.31, 0.91; GCA_905479565.1, s__Nitrosopumilus sp905479565, 95.0, 85.29, 0.84; GCF_000299395.1, s__Nitrosopumilus sediminis, 95.0, 84.81, 0.9; GCA_013043295.1, s__Nitrosopumilus sp013043295, 95.0, 83.38, 0.71;…	85.98	11	0.994603
GCA_937897875.1	SRR5821798_bin.55_CONCOCT_v1.1_MAG	94.17	0.49	100	d__Archaea;p__Thermoproteota;c__Nitrososphaeria;o__Nitrososphaerales;f__Nitrosopumilaceae;g__Nitrosopumilus;s__	N/A	N/A	N/A	N/A	N/A	GCA_902514275.1	95	d__Archaea;p__Thermoproteota;c__Nitrososphaeria;o__Nitrososphaerales;f__Nitrosopumilaceae;g__Nitrosopumilus;s__Nitrosopumilus sp902514275	90.59	0.78	d__Archaea;p__Thermoproteota;c__Nitrososphaeria;o__Nitrososphaerales;f__Nitrosopumilaceae;g__Nitrosopumilus;s__	taxonomic classification defined by topology and ANI	N/A	GCA_905616385.1, s__Nitrosopumilus sp905616385, 95.0, 89.22, 0.77; GCA_902514095.1, s__Nitrosopumilus sp902514095, 95.0, 88.57, 0.8; GCA_905612485.1, s__Nitrosopumilus sp905612485, 95.0, 88.41, 0.78; GCA_905612275.1, s__Nitrosopumilus sp905612275, 95.0, 88.06, 0.72; GCA_003331425.1, s__Nitrosopumilus sp002690535, 95.0, 87.96, 0.91; GCA_002737455.1, s__Nitrosopumilus sp002737455, 95.0, 87.49, 0.86…	85.37	11	0.989458
GCA_937920125.1	ERR2206759_bin.74_CONCOCT_v1.1_MAG	96.12	1.94	50	d__Archaea;p__Thermoproteota;c__Nitrososphaeria;o__Nitrososphaerales;f__Nitrosopumilaceae;g__Nitrosopumilus;s__	N/A	N/A	N/A	N/A	N/A	GCA_013203245.1	95	d__Archaea;p__Thermoproteota;c__Nitrososphaeria;o__Nitrososphaerales;f__Nitrosopumilaceae;g__Nitrosopumilus;s__Nitrosopumilus sp013203245	89.01	0.7	d__Archaea;p__Thermoproteota;c__Nitrososphaeria;o__Nitrososphaerales;f__Nitrosopumilaceae;g__Nitrosopumilus;s__	taxonomic classification defined by topology and ANI	N/A	GCF_013407165.1, s__Nitrosopumilus oxyclinae, 95.0, 82.91, 0.75; GCA_014384555.1, s__Nitrosopumilus sp014384555, 95.0, 82.65, 0.7; GCA_905479565.1, s__Nitrosopumilus sp905479565, 95.0, 82.29, 0.66; GCF_013407145.1, s__Nitrosopumilus cobalaminigenes, 95.0, 81.77, 0.69; GCF_000299395.1, s__Nitrosopumilus sediminis, 95.0, 81.5, 0.73; GCA_013043295.1, s__Nitrosopumilus sp013043295, 95.0, 81.32, 0.64;…	88.92	11	0.99574
GCA_000956175.1	strain: NF5	100	0	0	d__Archaea;p__Thermoproteota;c__Nitrososphaeria;o__Nitrososphaerales;f__Nitrosopumilaceae;g__Nitrosopumilus;s__Nitrosopumilus adriaticus	GCF_000956175.1	95	d__Archaea;p__Thermoproteota;c__Nitrososphaeria;o__Nitrososphaerales;f__Nitrosopumilaceae;g__Nitrosopumilus;s__Nitrosopumilus adriaticus	100	1	GCF_000956175.1	95	d__Archaea;p__Thermoproteota;c__Nitrososphaeria;o__Nitrososphaerales;f__Nitrosopumilaceae;g__Nitrosopumilus;s__Nitrosopumilus adriaticus	100	1	d__Archaea;p__Thermoproteota;c__Nitrososphaeria;o__Nitrososphaerales;f__Nitrosopumilaceae;g__Nitrosopumilus;s__	taxonomic classification defined by topology and ANI	topological placement and ANI have congruent species assignments	GCF_014078525.1, s__Nitrosopumilus sp014078525, 95.0, 90.09, 0.84; GCF_013407185.1, s__Nitrosopumilus ureiphilus, 95.0, 86.34, 0.76; GCF_003175215.1, s__Nitrosopumilus sp003175215, 95.0, 83.9, 0.76; GCA_001510275.1, s__Nitrosopumilus sp001510275, 95.0, 81.96, 0.8; GCA_016784625.1, s__Nitrosopumilus sp016784625, 95.0, 81.94, 0.69; GCF_013407145.1, s__Nitrosopumilus cobalaminigenes, 95.0, 81.92, 0.…	93.54	11	N/A
GCA_002156965.1	strain: SPOT01	100	0	0	d__Archaea;p__Thermoproteota;c__Nitrososphaeria;o__Nitrososphaerales;f__Nitrosopumilaceae;g__Nitrosopumilus;s__Nitrosopumilus catalinensis	GCF_002156965.1	95	d__Archaea;p__Thermoproteota;c__Nitrososphaeria;o__Nitrososphaerales;f__Nitrosopumilaceae;g__Nitrosopumilus;s__Nitrosopumilus catalinensis	100	1	GCF_002156965.1	95	d__Archaea;p__Thermoproteota;c__Nitrososphaeria;o__Nitrososphaerales;f__Nitrosopumilaceae;g__Nitrosopumilus;s__Nitrosopumilus catalinensis	100	1	d__Archaea;p__Thermoproteota;c__Nitrososphaeria;o__Nitrososphaerales;f__Nitrosopumilaceae;g__Nitrosopumilus;s__	taxonomic classification defined by topology and ANI	topological placement and ANI have congruent species assignments	GCA_003331425.1, s__Nitrosopumilus sp002690535, 95.0, 93.61, 0.97; GCA_013867245.1, s__Nitrosopumilus sp013867245, 95.0, 92.04, 0.77; GCF_001541925.1, s__Nitrosopumilus sp001541925, 95.0, 89.76, 0.86; GCA_003702465.1, s__Nitrosopumilus sp003702465, 95.0, 88.88, 0.97; GCA_902514275.1, s__Nitrosopumilus sp902514275, 95.0, 87.06, 0.92; GCA_905616385.1, s__Nitrosopumilus sp905616385, 95.0, 86.64, 0.8…	93.43	11	N/A
GCA_021268345.1	SFB27	97.57	0	0	d__Archaea;p__Thermoproteota;c__Nitrososphaeria;o__Nitrososphaerales;f__Nitrosopumilaceae;g__Nitrosopumilus;s__Nitrosopumilus catalinensis	GCF_002156965.1	95	d__Archaea;p__Thermoproteota;c__Nitrososphaeria;o__Nitrososphaerales;f__Nitrosopumilaceae;g__Nitrosopumilus;s__Nitrosopumilus catalinensis	99.23	0.99	GCF_002156965.1	95	d__Archaea;p__Thermoproteota;c__Nitrososphaeria;o__Nitrososphaerales;f__Nitrosopumilaceae;g__Nitrosopumilus;s__Nitrosopumilus catalinensis	99.23	0.99	d__Archaea;p__Thermoproteota;c__Nitrososphaeria;o__Nitrososphaerales;f__Nitrosopumilaceae;g__Nitrosopumilus;s__	taxonomic classification defined by topology and ANI	topological placement and ANI have congruent species assignments	GCA_003331425.1, s__Nitrosopumilus sp002690535, 95.0, 93.88, 0.96; GCA_013867245.1, s__Nitrosopumilus sp013867245, 95.0, 92.02, 0.73; GCF_001541925.1, s__Nitrosopumilus sp001541925, 95.0, 90.15, 0.91; GCA_003702465.1, s__Nitrosopumilus sp003702465, 95.0, 89.0, 0.93; GCA_902514275.1, s__Nitrosopumilus sp902514275, 95.0, 87.26, 0.81; GCA_905616385.1, s__Nitrosopumilus sp905616385, 95.0, 86.58, 0.84…	86.69	11	N/A
GCA_013407145.1	strain: HCA1	98.54	0	0	d__Archaea;p__Thermoproteota;c__Nitrososphaeria;o__Nitrososphaerales;f__Nitrosopumilaceae;g__Nitrosopumilus;s__Nitrosopumilus cobalaminigenes	GCF_013407145.1	95	d__Archaea;p__Thermoproteota;c__Nitrososphaeria;o__Nitrososphaerales;f__Nitrosopumilaceae;g__Nitrosopumilus;s__Nitrosopumilus cobalaminigenes	100	1	GCF_013407145.1	95	d__Archaea;p__Thermoproteota;c__Nitrososphaeria;o__Nitrososphaerales;f__Nitrosopumilaceae;g__Nitrosopumilus;s__Nitrosopumilus cobalaminigenes	100	1	d__Archaea;p__Thermoproteota;c__Nitrososphaeria;o__Nitrososphaerales;f__Nitrosopumilaceae;g__Nitrosopumilus;s__	taxonomic classification defined by topology and ANI	topological placement and ANI have congruent species assignments	GCA_014384555.1, s__Nitrosopumilus sp014384555, 95.0, 85.57, 0.88; GCF_013407165.1, s__Nitrosopumilus oxyclinae, 95.0, 85.29, 0.81; GCF_000299395.1, s__Nitrosopumilus sediminis, 95.0, 84.73, 0.79; GCA_013043295.1, s__Nitrosopumilus sp013043295, 95.0, 84.72, 0.92; GCA_013203245.1, s__Nitrosopumilus sp013203245, 95.0, 84.35, 0.75; GCA_905479565.1, s__Nitrosopumilus sp905479565, 95.0, 83.74, 0.76; G…	93.47	11	N/A
GCA_000299365.1	strain: AR1	94.66	0	0	d__Archaea;p__Thermoproteota;c__Nitrososphaeria;o__Nitrososphaerales;f__Nitrosopumilaceae;g__Nitrosopumilus;s__Nitrosopumilus koreensis	GCF_000299365.1	95	d__Archaea;p__Thermoproteota;c__Nitrososphaeria;o__Nitrososphaerales;f__Nitrosopumilaceae;g__Nitrosopumilus;s__Nitrosopumilus koreensis	100	1	GCF_000299365.1	95	d__Archaea;p__Thermoproteota;c__Nitrososphaeria;o__Nitrososphaerales;f__Nitrosopumilaceae;g__Nitrosopumilus;s__Nitrosopumilus koreensis	100	1	d__Archaea;p__Thermoproteota;c__Nitrososphaeria;o__Nitrososphaerales;f__Nitrosopumilaceae;g__Nitrosopumilus;s__	taxonomic classification defined by topology and ANI	topological placement and ANI have congruent species assignments	GCA_000746765.1, s__Nitrosopumilus sp000746765, 95.0, 86.47, 0.79; GCA_016125975.1, s__Nitrosopumilus sp016125975, 95.0, 86.43, 0.69; GCF_006740685.1, s__Nitrosopumilus sp006740685, 95.0, 86.22, 0.83; GCF_000875775.1, s__Nitrosopumilus piranensis, 95.0, 86.16, 0.74; GCF_000018465.1, s__Nitrosopumilus maritimus, 95.0, 85.54, 0.72; GCA_003702525.1, s__Nitrosopumilus sp003702525, 95.0, 85.33, 0.84; …	84.46	11	N/A
GCA_000328945.1	strain: SJ	96.12	0	0	d__Archaea;p__Thermoproteota;c__Nitrososphaeria;o__Nitrososphaerales;f__Nitrosopumilaceae;g__Nitrosopumilus;s__Nitrosopumilus koreensis	GCF_000299365.1	95	d__Archaea;p__Thermoproteota;c__Nitrososphaeria;o__Nitrososphaerales;f__Nitrosopumilaceae;g__Nitrosopumilus;s__Nitrosopumilus koreensis	99.95	0.99	GCF_000299365.1	95	d__Archaea;p__Thermoproteota;c__Nitrososphaeria;o__Nitrososphaerales;f__Nitrosopumilaceae;g__Nitrosopumilus;s__Nitrosopumilus koreensis	99.95	0.99	d__Archaea;p__Thermoproteota;c__Nitrososphaeria;o__Nitrososphaerales;f__Nitrosopumilaceae;g__Nitrosopumilus;s__	taxonomic classification defined by topology and ANI	topological placement and ANI have congruent species assignments	GCA_000746765.1, s__Nitrosopumilus sp000746765, 95.0, 86.46, 0.79; GCA_016125975.1, s__Nitrosopumilus sp016125975, 95.0, 86.32, 0.7; GCF_006740685.1, s__Nitrosopumilus sp006740685, 95.0, 86.21, 0.82; GCF_000875775.1, s__Nitrosopumilus piranensis, 95.0, 86.11, 0.74; GCF_000018465.1, s__Nitrosopumilus maritimus, 95.0, 85.61, 0.72; GCA_003702525.1, s__Nitrosopumilus sp003702525, 95.0, 85.41, 0.86; G…	91.41	11	N/A
GCA_000018465.1	strain: SCM1	100	0.97	0	d__Archaea;p__Thermoproteota;c__Nitrososphaeria;o__Nitrososphaerales;f__Nitrosopumilaceae;g__Nitrosopumilus;s__Nitrosopumilus maritimus	GCF_000018465.1	95	d__Archaea;p__Thermoproteota;c__Nitrososphaeria;o__Nitrososphaerales;f__Nitrosopumilaceae;g__Nitrosopumilus;s__Nitrosopumilus maritimus	100	1	GCF_000018465.1	95	d__Archaea;p__Thermoproteota;c__Nitrososphaeria;o__Nitrososphaerales;f__Nitrosopumilaceae;g__Nitrosopumilus;s__Nitrosopumilus maritimus	100	1	d__Archaea;p__Thermoproteota;c__Nitrososphaeria;o__Nitrososphaerales;f__Nitrosopumilaceae;g__Nitrosopumilus;s__	taxonomic classification defined by topology and ANI	topological placement and ANI have congruent species assignments	GCA_003702525.1, s__Nitrosopumilus sp003702525, 95.0, 89.57, 0.89; GCA_003702545.1, s__Nitrosopumilus sp003702545, 95.0, 89.27, 0.92; GCA_003702495.1, s__Nitrosopumilus sp003702495, 95.0, 88.57, 0.89; GCA_000746765.1, s__Nitrosopumilus sp000746765, 95.0, 88.54, 0.84; GCF_006740685.1, s__Nitrosopumilus sp006740685, 95.0, 88.11, 0.83; GCA_016125975.1, s__Nitrosopumilus sp016125975, 95.0, 87.12, 0.7…	93.47	11	N/A
GCA_013407165.1	strain: HCE1	99.51	0	0	d__Archaea;p__Thermoproteota;c__Nitrososphaeria;o__Nitrososphaerales;f__Nitrosopumilaceae;g__Nitrosopumilus;s__Nitrosopumilus oxyclinae	GCF_013407165.1	95	d__Archaea;p__Thermoproteota;c__Nitrososphaeria;o__Nitrososphaerales;f__Nitrosopumilaceae;g__Nitrosopumilus;s__Nitrosopumilus oxyclinae	100	1	GCF_013407165.1	95	d__Archaea;p__Thermoproteota;c__Nitrososphaeria;o__Nitrososphaerales;f__Nitrosopumilaceae;g__Nitrosopumilus;s__Nitrosopumilus oxyclinae	100	1	d__Archaea;p__Thermoproteota;c__Nitrososphaeria;o__Nitrososphaerales;f__Nitrosopumilaceae;g__Nitrosopumilus;s__	taxonomic classification defined by topology and ANI	topological placement and ANI have congruent species assignments	GCA_905479565.1, s__Nitrosopumilus sp905479565, 95.0, 87.15, 0.83; GCA_013203245.1, s__Nitrosopumilus sp013203245, 95.0, 85.83, 0.77; GCA_014384555.1, s__Nitrosopumilus sp014384555, 95.0, 85.72, 0.89; GCF_013407145.1, s__Nitrosopumilus cobalaminigenes, 95.0, 85.29, 0.81; GCA_013043295.1, s__Nitrosopumilus sp013043295, 95.0, 84.12, 0.92; GCF_000299395.1, s__Nitrosopumilus sediminis, 95.0, 83.96, 0…	93.5	11	N/A
GCA_000875775.1	strain: D3C	100	0.97	0	d__Archaea;p__Thermoproteota;c__Nitrososphaeria;o__Nitrososphaerales;f__Nitrosopumilaceae;g__Nitrosopumilus;s__Nitrosopumilus piranensis	GCF_000875775.1	95	d__Archaea;p__Thermoproteota;c__Nitrososphaeria;o__Nitrososphaerales;f__Nitrosopumilaceae;g__Nitrosopumilus;s__Nitrosopumilus piranensis	100	1	GCF_000875775.1	95	d__Archaea;p__Thermoproteota;c__Nitrososphaeria;o__Nitrososphaerales;f__Nitrosopumilaceae;g__Nitrosopumilus;s__Nitrosopumilus piranensis	100	1	d__Archaea;p__Thermoproteota;c__Nitrososphaeria;o__Nitrososphaerales;f__Nitrosopumilaceae;g__Nitrosopumilus;s__	taxonomic classification defined by topology and ANI	topological placement and ANI have congruent species assignments	GCA_016125975.1, s__Nitrosopumilus sp016125975, 95.0, 86.8, 0.71; GCA_000746765.1, s__Nitrosopumilus sp000746765, 95.0, 86.21, 0.81; GCF_000299365.1, s__Nitrosopumilus koreensis, 95.0, 86.16, 0.74; GCF_006740685.1, s__Nitrosopumilus sp006740685, 95.0, 85.9, 0.81; GCF_000018465.1, s__Nitrosopumilus maritimus, 95.0, 85.52, 0.76; GCA_003702525.1, s__Nitrosopumilus sp003702525, 95.0, 85.23, 0.86; GCA…	93.43	11	N/A
GCA_014078535.1	strain: b2	99.51	0.97	0	d__Archaea;p__Thermoproteota;c__Nitrososphaeria;o__Nitrososphaerales;f__Nitrosopumilaceae;g__Nitrosopumilus;s__Nitrosopumilus piranensis	GCF_000875775.1	95	d__Archaea;p__Thermoproteota;c__Nitrososphaeria;o__Nitrososphaerales;f__Nitrosopumilaceae;g__Nitrosopumilus;s__Nitrosopumilus piranensis	99.09	0.91	GCF_000875775.1	95	d__Archaea;p__Thermoproteota;c__Nitrososphaeria;o__Nitrososphaerales;f__Nitrosopumilaceae;g__Nitrosopumilus;s__Nitrosopumilus piranensis	99.09	0.91	d__Archaea;p__Thermoproteota;c__Nitrososphaeria;o__Nitrososphaerales;f__Nitrosopumilaceae;g__Nitrosopumilus;s__	taxonomic classification defined by topology and ANI	topological placement and ANI have congruent species assignments	GCA_016125975.1, s__Nitrosopumilus sp016125975, 95.0, 86.7, 0.72; GCA_000746765.1, s__Nitrosopumilus sp000746765, 95.0, 86.43, 0.78; GCF_000299365.1, s__Nitrosopumilus koreensis, 95.0, 86.25, 0.74; GCF_006740685.1, s__Nitrosopumilus sp006740685, 95.0, 86.0, 0.81; GCF_000018465.1, s__Nitrosopumilus maritimus, 95.0, 85.42, 0.77; GCA_003702525.1, s__Nitrosopumilus sp003702525, 95.0, 85.27, 0.86; GCA…	93.31	11	N/A
GCA_000242875.3	strain: BD31	92.39	1.94	0	d__Archaea;p__Thermoproteota;c__Nitrososphaeria;o__Nitrososphaerales;f__Nitrosopumilaceae;g__Nitrosopumilus;s__Nitrosopumilus salaria	GCF_000242875.2	95	d__Archaea;p__Thermoproteota;c__Nitrososphaeria;o__Nitrososphaerales;f__Nitrosopumilaceae;g__Nitrosopumilus;s__Nitrosopumilus salaria	100	0.99	GCF_000242875.2	95	d__Archaea;p__Thermoproteota;c__Nitrososphaeria;o__Nitrososphaerales;f__Nitrosopumilaceae;g__Nitrosopumilus;s__Nitrosopumilus salaria	100	0.99	d__Archaea;p__Thermoproteota;c__Nitrososphaeria;o__Nitrososphaerales;f__Nitrosopumilaceae;g__Nitrosopumilus;s__	taxonomic classification defined by topology and ANI	topological placement and ANI have congruent species assignments	GCA_016784625.1, s__Nitrosopumilus sp016784625, 95.0, 82.67, 0.59; GCA_001510275.1, s__Nitrosopumilus sp001510275, 95.0, 82.42, 0.66; GCF_013407145.1, s__Nitrosopumilus cobalaminigenes, 95.0, 82.25, 0.62; GCA_002788515.1, s__Nitrosopumilus sp002788515, 95.0, 82.19, 0.57; GCF_013407185.1, s__Nitrosopumilus ureiphilus, 95.0, 82.17, 0.69; GCF_000299395.1, s__Nitrosopumilus sediminis, 95.0, 82.11, 0.…	75.72	11	N/A
GCA_000299395.1	strain: AR2	97.09	0	0	d__Archaea;p__Thermoproteota;c__Nitrososphaeria;o__Nitrososphaerales;f__Nitrosopumilaceae;g__Nitrosopumilus;s__Nitrosopumilus sediminis	GCF_000299395.1	95	d__Archaea;p__Thermoproteota;c__Nitrososphaeria;o__Nitrososphaerales;f__Nitrosopumilaceae;g__Nitrosopumilus;s__Nitrosopumilus sediminis	100	1	GCF_000299395.1	95	d__Archaea;p__Thermoproteota;c__Nitrososphaeria;o__Nitrososphaerales;f__Nitrosopumilaceae;g__Nitrosopumilus;s__Nitrosopumilus sediminis	100	1	d__Archaea;p__Thermoproteota;c__Nitrososphaeria;o__Nitrososphaerales;f__Nitrosopumilaceae;g__Nitrosopumilus;s__	taxonomic classification defined by topology and ANI	topological placement and ANI have congruent species assignments	GCA_014384555.1, s__Nitrosopumilus sp014384555, 95.0, 86.36, 0.9; GCF_013407145.1, s__Nitrosopumilus cobalaminigenes, 95.0, 84.73, 0.79; GCF_013407165.1, s__Nitrosopumilus oxyclinae, 95.0, 83.96, 0.8; GCA_013203245.1, s__Nitrosopumilus sp013203245, 95.0, 83.86, 0.78; GCA_013043295.1, s__Nitrosopumilus sp013043295, 95.0, 83.64, 0.87; GCA_905479565.1, s__Nitrosopumilus sp905479565, 95.0, 82.81, 0.7…	86.28	11	N/A
GCA_000746745.1	SCGC RSA3	100	8.74	77.78	d__Archaea;p__Thermoproteota;c__Nitrososphaeria;o__Nitrososphaerales;f__Nitrosopumilaceae;g__Nitrosopumilus;s__Nitrosopumilus sp000746765	GCA_000746765.1	95	d__Archaea;p__Thermoproteota;c__Nitrososphaeria;o__Nitrososphaerales;f__Nitrosopumilaceae;g__Nitrosopumilus;s__Nitrosopumilus sp000746765	99.59	0.91	GCA_000746765.1	95	d__Archaea;p__Thermoproteota;c__Nitrososphaeria;o__Nitrososphaerales;f__Nitrosopumilaceae;g__Nitrosopumilus;s__Nitrosopumilus sp000746765	99.59	0.91	d__Archaea;p__Thermoproteota;c__Nitrososphaeria;o__Nitrososphaerales;f__Nitrosopumilaceae;g__Nitrosopumilus;s__	taxonomic classification defined by topology and ANI	topological placement and ANI have congruent species assignments	GCF_006740685.1, s__Nitrosopumilus sp006740685, 95.0, 88.87, 0.77; GCA_003702525.1, s__Nitrosopumilus sp003702525, 95.0, 88.41, 0.82; GCF_000018465.1, s__Nitrosopumilus maritimus, 95.0, 88.31, 0.7; GCA_003702545.1, s__Nitrosopumilus sp003702545, 95.0, 87.56, 0.84; GCA_016125975.1, s__Nitrosopumilus sp016125975, 95.0, 87.44, 0.66; GCA_003702495.1, s__Nitrosopumilus sp003702495, 95.0, 87.3, 0.8; GC…	74.29	11	N/A
GCA_001437625.1	BACL13 MAG-121220-bin23	99.51	0.97	100	d__Archaea;p__Thermoproteota;c__Nitrososphaeria;o__Nitrososphaerales;f__Nitrosopumilaceae;g__Nitrosopumilus;s__Nitrosopumilus sp001437625	GCA_001437625.1	95	d__Archaea;p__Thermoproteota;c__Nitrososphaeria;o__Nitrososphaerales;f__Nitrosopumilaceae;g__Nitrosopumilus;s__Nitrosopumilus sp001437625	100	0.98	GCA_001437625.1	95	d__Archaea;p__Thermoproteota;c__Nitrososphaeria;o__Nitrososphaerales;f__Nitrosopumilaceae;g__Nitrosopumilus;s__Nitrosopumilus sp001437625	100	0.98	d__Archaea;p__Thermoproteota;c__Nitrososphaeria;o__Nitrososphaerales;f__Nitrosopumilaceae;g__Nitrosopumilus;s__	taxonomic classification defined by topology and ANI	topological placement and ANI have congruent species assignments	GCA_905612295.1, s__Nitrosopumilus sp905612295, 95.0, 93.17, 0.76; GCA_014384445.1, s__Nitrosopumilus sp014384445, 95.0, 91.4, 0.65; GCA_018657375.1, s__Nitrosopumilus sp018657375, 95.0, 90.78, 0.84; GCA_905616385.1, s__Nitrosopumilus sp905616385, 95.0, 88.91, 0.69; GCA_905612485.1, s__Nitrosopumilus sp905612485, 95.0, 88.82, 0.7; GCA_905612275.1, s__Nitrosopumilus sp905612275, 95.0, 88.1, 0.62; …	86.28	11	N/A
GCA_002508395.1	UBA241	95.15	0	0	d__Archaea;p__Thermoproteota;c__Nitrososphaeria;o__Nitrososphaerales;f__Nitrosopumilaceae;g__Nitrosopumilus;s__Nitrosopumilus sp001437625	GCA_001437625.1	95	d__Archaea;p__Thermoproteota;c__Nitrososphaeria;o__Nitrososphaerales;f__Nitrosopumilaceae;g__Nitrosopumilus;s__Nitrosopumilus sp001437625	99.82	0.92	GCA_001437625.1	95	d__Archaea;p__Thermoproteota;c__Nitrososphaeria;o__Nitrososphaerales;f__Nitrosopumilaceae;g__Nitrosopumilus;s__Nitrosopumilus sp001437625	99.82	0.92	d__Archaea;p__Thermoproteota;c__Nitrososphaeria;o__Nitrososphaerales;f__Nitrosopumilaceae;g__Nitrosopumilus;s__	taxonomic classification defined by topology and ANI	topological placement and ANI have congruent species assignments	GCA_905612295.1, s__Nitrosopumilus sp905612295, 95.0, 93.37, 0.81; GCA_014384445.1, s__Nitrosopumilus sp014384445, 95.0, 91.58, 0.68; GCA_018657375.1, s__Nitrosopumilus sp018657375, 95.0, 90.57, 0.86; GCA_905616385.1, s__Nitrosopumilus sp905616385, 95.0, 89.42, 0.76; GCA_905612485.1, s__Nitrosopumilus sp905612485, 95.0, 88.76, 0.76; GCA_905612275.1, s__Nitrosopumilus sp905612275, 95.0, 88.49, 0.6…	85.93	11	N/A
GCA_937889075.1	ERR2206759_bin.70_CONCOCT_v1.1_MAG	100	0.97	0	d__Archaea;p__Thermoproteota;c__Nitrososphaeria;o__Nitrososphaerales;f__Nitrosopumilaceae;g__Nitrosopumilus;s__Nitrosopumilus sp001437625	GCA_001437625.1	95	d__Archaea;p__Thermoproteota;c__Nitrososphaeria;o__Nitrososphaerales;f__Nitrosopumilaceae;g__Nitrosopumilus;s__Nitrosopumilus sp001437625	99.54	0.86	GCA_001437625.1	95	d__Archaea;p__Thermoproteota;c__Nitrososphaeria;o__Nitrososphaerales;f__Nitrosopumilaceae;g__Nitrosopumilus;s__Nitrosopumilus sp001437625	99.54	0.86	d__Archaea;p__Thermoproteota;c__Nitrososphaeria;o__Nitrososphaerales;f__Nitrosopumilaceae;g__Nitrosopumilus;s__	taxonomic classification defined by topology and ANI	topological placement and ANI have congruent species assignments	GCA_905612295.1, s__Nitrosopumilus sp905612295, 95.0, 93.29, 0.7; GCA_014384445.1, s__Nitrosopumilus sp014384445, 95.0, 91.27, 0.65; GCA_018657375.1, s__Nitrosopumilus sp018657375, 95.0, 90.54, 0.78; GCA_905616385.1, s__Nitrosopumilus sp905616385, 95.0, 89.58, 0.67; GCA_905612485.1, s__Nitrosopumilus sp905612485, 95.0, 89.2, 0.68; GCA_905612275.1, s__Nitrosopumilus sp905612275, 95.0, 88.62, 0.64;…	91.91	11	N/A
GCA_001510275.1	casp-thauma3	94.17	0	0	d__Archaea;p__Thermoproteota;c__Nitrososphaeria;o__Nitrososphaerales;f__Nitrosopumilaceae;g__Nitrosopumilus;s__Nitrosopumilus sp001510275	GCA_001510275.1	95	d__Archaea;p__Thermoproteota;c__Nitrososphaeria;o__Nitrososphaerales;f__Nitrosopumilaceae;g__Nitrosopumilus;s__Nitrosopumilus sp001510275	100	0.99	GCA_001510275.1	95	d__Archaea;p__Thermoproteota;c__Nitrososphaeria;o__Nitrososphaerales;f__Nitrosopumilaceae;g__Nitrosopumilus;s__Nitrosopumilus sp001510275	100	0.99	d__Archaea;p__Thermoproteota;c__Nitrososphaeria;o__Nitrososphaerales;f__Nitrosopumilaceae;g__Nitrosopumilus;s__	taxonomic classification defined by topology and ANI	topological placement and ANI have congruent species assignments	GCA_016784625.1, s__Nitrosopumilus sp016784625, 95.0, 90.54, 0.74; GCA_013390905.1, s__Nitrosopumilus sp013390905, 95.0649, 87.34, 0.83; GCA_013911135.1, s__Nitrosopumilus sp013911135, 95.0, 87.29, 0.86; GCA_000484975.1, s__Nitrosopumilus sp000484975, 95.0649, 87.28, 0.79; GCA_013215285.1, s__Nitrosopumilus sp013215285, 95.0, 84.09, 0.85; GCF_013407185.1, s__Nitrosopumilus ureiphilus, 95.0, 82.94…	88.68	11	N/A
GCA_029303275.1	CAS150M-72	100	0	0	d__Archaea;p__Thermoproteota;c__Nitrososphaeria;o__Nitrososphaerales;f__Nitrosopumilaceae;g__Nitrosopumilus;s__Nitrosopumilus sp001510275	GCA_001510275.1	95	d__Archaea;p__Thermoproteota;c__Nitrososphaeria;o__Nitrososphaerales;f__Nitrosopumilaceae;g__Nitrosopumilus;s__Nitrosopumilus sp001510275	99.98	0.98	GCA_001510275.1	95	d__Archaea;p__Thermoproteota;c__Nitrososphaeria;o__Nitrososphaerales;f__Nitrosopumilaceae;g__Nitrosopumilus;s__Nitrosopumilus sp001510275	99.98	0.98	d__Archaea;p__Thermoproteota;c__Nitrososphaeria;o__Nitrososphaerales;f__Nitrosopumilaceae;g__Nitrosopumilus;s__	taxonomic classification defined by topology and ANI	topological placement and ANI have congruent species assignments	GCA_016784625.1, s__Nitrosopumilus sp016784625, 95.0, 90.54, 0.77; GCA_000484975.1, s__Nitrosopumilus sp000484975, 95.0649, 87.48, 0.83; GCA_013390905.1, s__Nitrosopumilus sp013390905, 95.0649, 87.38, 0.88; GCA_013911135.1, s__Nitrosopumilus sp013911135, 95.0, 87.24, 0.85; GCA_013215285.1, s__Nitrosopumilus sp013215285, 95.0, 84.2, 0.82; GCF_013407185.1, s__Nitrosopumilus ureiphilus, 95.0, 82.9, …	91.47	11	N/A
GCA_001541925.1	strain: Nsub	100	0	0	d__Archaea;p__Thermoproteota;c__Nitrososphaeria;o__Nitrososphaerales;f__Nitrosopumilaceae;g__Nitrosopumilus;s__Nitrosopumilus sp001541925	GCF_001541925.1	95	d__Archaea;p__Thermoproteota;c__Nitrososphaeria;o__Nitrososphaerales;f__Nitrosopumilaceae;g__Nitrosopumilus;s__Nitrosopumilus sp001541925	100	1	GCF_001541925.1	95	d__Archaea;p__Thermoproteota;c__Nitrososphaeria;o__Nitrososphaerales;f__Nitrosopumilaceae;g__Nitrosopumilus;s__Nitrosopumilus sp001541925	100	1	d__Archaea;p__Thermoproteota;c__Nitrososphaeria;o__Nitrososphaerales;f__Nitrosopumilaceae;g__Nitrosopumilus;s__	taxonomic classification defined by topology and ANI	topological placement and ANI have congruent species assignments	GCA_003702465.1, s__Nitrosopumilus sp003702465, 95.0, 90.67, 0.95; GCA_003331425.1, s__Nitrosopumilus sp002690535, 95.0, 90.1, 0.89; GCF_002156965.1, s__Nitrosopumilus catalinensis, 95.0, 89.76, 0.86; GCA_013867245.1, s__Nitrosopumilus sp013867245, 95.0, 87.58, 0.73; GCA_902514275.1, s__Nitrosopumilus sp902514275, 95.0, 86.47, 0.85; GCA_905616385.1, s__Nitrosopumilus sp905616385, 95.0, 85.88, 0.8…	92.92	11	N/A
GCA_001543015.1	LS_AOA	100	0	0	d__Archaea;p__Thermoproteota;c__Nitrososphaeria;o__Nitrososphaerales;f__Nitrosopumilaceae;g__Nitrosopumilus;s__Nitrosopumilus sp001543015	GCA_001543015.1	95	d__Archaea;p__Thermoproteota;c__Nitrososphaeria;o__Nitrososphaerales;f__Nitrosopumilaceae;g__Nitrosopumilus;s__Nitrosopumilus sp001543015	100	0.99	GCA_001543015.1	95	d__Archaea;p__Thermoproteota;c__Nitrososphaeria;o__Nitrososphaerales;f__Nitrosopumilaceae;g__Nitrosopumilus;s__Nitrosopumilus sp001543015	100	0.99	d__Archaea;p__Thermoproteota;c__Nitrososphaeria;o__Nitrososphaerales;f__Nitrosopumilaceae;g__Nitrosopumilus;s__	taxonomic classification defined by topology and ANI	topological placement and ANI have congruent species assignments	GCA_002317795.1, s__Nitrosopumilus sp002317795, 95.0, 94.89, 0.73; GCA_900620265.1, s__Nitrosopumilus sp900620265, 95.0, 88.25, 0.01; GCA_013215285.1, s__Nitrosopumilus sp013215285, 95.0, 83.47, 0.67; GCA_018668425.1, s__Nitrosopumilus sp018668425, 95.0, 83.04, 0.81; GCA_016784625.1, s__Nitrosopumilus sp016784625, 95.0, 82.87, 0.74; GCA_001510275.1, s__Nitrosopumilus sp001510275, 95.0, 82.72, 0.8…	91.51	11	N/A
GCA_002317795.1	NORP47	93.85	0.97	100	d__Archaea;p__Thermoproteota;c__Nitrososphaeria;o__Nitrososphaerales;f__Nitrosopumilaceae;g__Nitrosopumilus;s__Nitrosopumilus sp002317795	GCA_002317795.1	95	d__Archaea;p__Thermoproteota;c__Nitrososphaeria;o__Nitrososphaerales;f__Nitrosopumilaceae;g__Nitrosopumilus;s__Nitrosopumilus sp002317795	100	1	GCA_002317795.1	95	d__Archaea;p__Thermoproteota;c__Nitrososphaeria;o__Nitrososphaerales;f__Nitrosopumilaceae;g__Nitrosopumilus;s__Nitrosopumilus sp002317795	100	1	d__Archaea;p__Thermoproteota;c__Nitrososphaeria;o__Nitrososphaerales;f__Nitrosopumilaceae;g__Nitrosopumilus;s__	taxonomic classification defined by topology and ANI	topological placement and ANI have congruent species assignments	GCA_001543015.1, s__Nitrosopumilus sp001543015, 95.0, 94.89, 0.73; GCA_013215285.1, s__Nitrosopumilus sp013215285, 95.0, 83.21, 0.66; GCA_018668425.1, s__Nitrosopumilus sp018668425, 95.0, 82.7, 0.8; GCA_016784625.1, s__Nitrosopumilus sp016784625, 95.0, 82.5, 0.7; GCA_001510275.1, s__Nitrosopumilus sp001510275, 95.0, 82.46, 0.8; GCA_013911135.1, s__Nitrosopumilus sp013911135, 95.0, 82.36, 0.65; GC…	85.63	11	N/A
GCA_002506665.1	UBA526	92.23	0	0	d__Archaea;p__Thermoproteota;c__Nitrososphaeria;o__Nitrososphaerales;f__Nitrosopumilaceae;g__Nitrosopumilus;s__Nitrosopumilus sp002506665	GCA_002506665.1	95	d__Archaea;p__Thermoproteota;c__Nitrososphaeria;o__Nitrososphaerales;f__Nitrosopumilaceae;g__Nitrosopumilus;s__Nitrosopumilus sp002506665	100	1	GCA_002506665.1	95	d__Archaea;p__Thermoproteota;c__Nitrososphaeria;o__Nitrososphaerales;f__Nitrosopumilaceae;g__Nitrosopumilus;s__Nitrosopumilus sp002506665	100	1	d__Archaea;p__Thermoproteota;c__Nitrososphaeria;o__Nitrososphaerales;f__Nitrosopumilaceae;g__Nitrosopumilus;s__	taxonomic classification defined by topology and ANI	topological placement and ANI have congruent species assignments	GCA_900620265.1, s__Nitrosopumilus sp900620265, 95.0, 80.4, 0.02; GCF_013407165.1, s__Nitrosopumilus oxyclinae, 95.0, 78.37, 0.36; GCF_000299395.1, s__Nitrosopumilus sediminis, 95.0, 78.26, 0.37; GCF_013407145.1, s__Nitrosopumilus cobalaminigenes, 95.0, 78.18, 0.34; GCA_013043295.1, s__Nitrosopumilus sp013043295, 95.0, 78.11, 0.37; GCA_902514275.1, s__Nitrosopumilus sp902514275, 95.0, 78.01, 0.19…	74.42	11	N/A
GCA_003331425.1	MED-G94	100	0	0	d__Archaea;p__Thermoproteota;c__Nitrososphaeria;o__Nitrososphaerales;f__Nitrosopumilaceae;g__Nitrosopumilus;s__Nitrosopumilus sp002690535	GCA_003331425.1	95	d__Archaea;p__Thermoproteota;c__Nitrososphaeria;o__Nitrososphaerales;f__Nitrosopumilaceae;g__Nitrosopumilus;s__Nitrosopumilus sp002690535	100	1	GCA_003331425.1	95	d__Archaea;p__Thermoproteota;c__Nitrososphaeria;o__Nitrososphaerales;f__Nitrosopumilaceae;g__Nitrosopumilus;s__Nitrosopumilus sp002690535	100	1	d__Archaea;p__Thermoproteota;c__Nitrososphaeria;o__Nitrososphaerales;f__Nitrosopumilaceae;g__Nitrosopumilus;s__	taxonomic classification defined by topology and ANI	topological placement and ANI have congruent species assignments	GCF_002156965.1, s__Nitrosopumilus catalinensis, 95.0, 93.61, 0.97; GCA_013867245.1, s__Nitrosopumilus sp013867245, 95.0, 90.59, 0.75; GCF_001541925.1, s__Nitrosopumilus sp001541925, 95.0, 90.1, 0.89; GCA_003702465.1, s__Nitrosopumilus sp003702465, 95.0, 89.21, 0.95; GCA_902514275.1, s__Nitrosopumilus sp902514275, 95.0, 87.59, 0.87; GCA_905616385.1, s__Nitrosopumilus sp905616385, 95.0, 87.01, 0.8…	93.43	11	N/A
GCA_028345675.1	AH-558-C05	99.03	0	0	d__Archaea;p__Thermoproteota;c__Nitrososphaeria;o__Nitrososphaerales;f__Nitrosopumilaceae;g__Nitrosopumilus;s__Nitrosopumilus sp002690535	GCA_003331425.1	95	d__Archaea;p__Thermoproteota;c__Nitrososphaeria;o__Nitrososphaerales;f__Nitrosopumilaceae;g__Nitrosopumilus;s__Nitrosopumilus sp002690535	98.2	0.89	GCA_003331425.1	95	d__Archaea;p__Thermoproteota;c__Nitrososphaeria;o__Nitrososphaerales;f__Nitrosopumilaceae;g__Nitrosopumilus;s__Nitrosopumilus sp002690535	98.2	0.89	d__Archaea;p__Thermoproteota;c__Nitrososphaeria;o__Nitrososphaerales;f__Nitrosopumilaceae;g__Nitrosopumilus;s__	taxonomic classification defined by topology and ANI	topological placement and ANI have congruent species assignments	GCF_002156965.1, s__Nitrosopumilus catalinensis, 95.0, 93.59, 0.9; GCA_013867245.1, s__Nitrosopumilus sp013867245, 95.0, 90.24, 0.71; GCF_001541925.1, s__Nitrosopumilus sp001541925, 95.0, 89.92, 0.84; GCA_003702465.1, s__Nitrosopumilus sp003702465, 95.0, 89.05, 0.89; GCA_902514275.1, s__Nitrosopumilus sp902514275, 95.0, 87.4, 0.84; GCA_905616385.1, s__Nitrosopumilus sp905616385, 95.0, 86.97, 0.83…	89.62	11	N/A
GCA_937886485.1	ERR2098376_bin.97_CONCOCT_v1.1_MAG	100	0	0	d__Archaea;p__Thermoproteota;c__Nitrososphaeria;o__Nitrososphaerales;f__Nitrosopumilaceae;g__Nitrosopumilus;s__Nitrosopumilus sp002690535	GCA_003331425.1	95	d__Archaea;p__Thermoproteota;c__Nitrososphaeria;o__Nitrososphaerales;f__Nitrosopumilaceae;g__Nitrosopumilus;s__Nitrosopumilus sp002690535	99.54	0.97	GCA_003331425.1	95	d__Archaea;p__Thermoproteota;c__Nitrososphaeria;o__Nitrososphaerales;f__Nitrosopumilaceae;g__Nitrosopumilus;s__Nitrosopumilus sp002690535	99.54	0.97	d__Archaea;p__Thermoproteota;c__Nitrososphaeria;o__Nitrososphaerales;f__Nitrosopumilaceae;g__Nitrosopumilus;s__	taxonomic classification defined by topology and ANI	topological placement and ANI have congruent species assignments	GCF_002156965.1, s__Nitrosopumilus catalinensis, 95.0, 93.91, 0.98; GCA_013867245.1, s__Nitrosopumilus sp013867245, 95.0, 90.6, 0.67; GCF_001541925.1, s__Nitrosopumilus sp001541925, 95.0, 90.23, 0.93; GCA_003702465.1, s__Nitrosopumilus sp003702465, 95.0, 89.36, 0.89; GCA_902514275.1, s__Nitrosopumilus sp902514275, 95.0, 87.75, 0.76; GCA_905616385.1, s__Nitrosopumilus sp905616385, 95.0, 86.99, 0.7…	88.07	11	N/A
GCA_005778305.1	F1-120-MAGs240	99.03	0.97	0	d__Archaea;p__Thermoproteota;c__Nitrososphaeria;o__Nitrososphaerales;f__Nitrosopumilaceae;g__Nitrosopumilus;s__Nitrosopumilus sp002737455	GCA_002737455.1	95	d__Archaea;p__Thermoproteota;c__Nitrososphaeria;o__Nitrososphaerales;f__Nitrosopumilaceae;g__Nitrosopumilus;s__Nitrosopumilus sp002737455	98.74	0.9	GCA_002737455.1	95	d__Archaea;p__Thermoproteota;c__Nitrososphaeria;o__Nitrososphaerales;f__Nitrosopumilaceae;g__Nitrosopumilus;s__Nitrosopumilus sp002737455	98.74	0.9	d__Archaea;p__Thermoproteota;c__Nitrososphaeria;o__Nitrososphaerales;f__Nitrosopumilaceae;g__Nitrosopumilus;s__	taxonomic classification defined by topology and ANI	topological placement and ANI have congruent species assignments	GCA_905616385.1, s__Nitrosopumilus sp905616385, 95.0, 87.65, 0.81; GCA_905612485.1, s__Nitrosopumilus sp905612485, 95.0, 87.3, 0.76; GCA_902514275.1, s__Nitrosopumilus sp902514275, 95.0, 87.25, 0.75; GCA_902514095.1, s__Nitrosopumilus sp902514095, 95.0, 87.23, 0.8; GCA_905612275.1, s__Nitrosopumilus sp905612275, 95.0, 87.04, 0.71; GCA_905612295.1, s__Nitrosopumilus sp905612295, 95.0, 85.87, 0.75;…	92.6	11	N/A
GCA_005790655.1	F1-140-MAGs130	98.06	3.88	50	d__Archaea;p__Thermoproteota;c__Nitrososphaeria;o__Nitrososphaerales;f__Nitrosopumilaceae;g__Nitrosopumilus;s__Nitrosopumilus sp002737455	GCA_002737455.1	95	d__Archaea;p__Thermoproteota;c__Nitrososphaeria;o__Nitrososphaerales;f__Nitrosopumilaceae;g__Nitrosopumilus;s__Nitrosopumilus sp002737455	98.76	0.88	GCA_002737455.1	95	d__Archaea;p__Thermoproteota;c__Nitrososphaeria;o__Nitrososphaerales;f__Nitrosopumilaceae;g__Nitrosopumilus;s__Nitrosopumilus sp002737455	98.76	0.88	d__Archaea;p__Thermoproteota;c__Nitrososphaeria;o__Nitrososphaerales;f__Nitrosopumilaceae;g__Nitrosopumilus;s__	taxonomic classification defined by topology and ANI	topological placement and ANI have congruent species assignments	GCA_905616385.1, s__Nitrosopumilus sp905616385, 95.0, 87.61, 0.77; GCA_902514095.1, s__Nitrosopumilus sp902514095, 95.0, 87.33, 0.77; GCA_905612275.1, s__Nitrosopumilus sp905612275, 95.0, 87.12, 0.71; GCA_905612485.1, s__Nitrosopumilus sp905612485, 95.0, 87.11, 0.75; GCA_902514275.1, s__Nitrosopumilus sp902514275, 95.0, 86.97, 0.73; GCA_905612295.1, s__Nitrosopumilus sp905612295, 95.0, 85.81, 0.7…	89.94	11	N/A
GCA_937871445.1	SRR6158312_bin.22_CONCOCT_v1.1_MAG	98.06	0.49	0	d__Archaea;p__Thermoproteota;c__Nitrososphaeria;o__Nitrososphaerales;f__Nitrosopumilaceae;g__Nitrosopumilus;s__Nitrosopumilus sp002737455	GCA_002737455.1	95	d__Archaea;p__Thermoproteota;c__Nitrososphaeria;o__Nitrososphaerales;f__Nitrosopumilaceae;g__Nitrosopumilus;s__Nitrosopumilus sp002737455	98.82	0.84	GCA_002737455.1	95	d__Archaea;p__Thermoproteota;c__Nitrososphaeria;o__Nitrososphaerales;f__Nitrosopumilaceae;g__Nitrosopumilus;s__Nitrosopumilus sp002737455	98.82	0.84	d__Archaea;p__Thermoproteota;c__Nitrososphaeria;o__Nitrososphaerales;f__Nitrosopumilaceae;g__Nitrosopumilus;s__	taxonomic classification defined by topology and ANI	topological placement and ANI have congruent species assignments	GCA_905616385.1, s__Nitrosopumilus sp905616385, 95.0, 87.77, 0.71; GCA_905612485.1, s__Nitrosopumilus sp905612485, 95.0, 87.25, 0.66; GCA_905612275.1, s__Nitrosopumilus sp905612275, 95.0, 87.19, 0.62; GCA_902514095.1, s__Nitrosopumilus sp902514095, 95.0, 87.16, 0.66; GCA_902514275.1, s__Nitrosopumilus sp902514275, 95.0, 86.88, 0.64; GCA_905612295.1, s__Nitrosopumilus sp905612295, 95.0, 85.77, 0.6…	87.27	11	N/A
GCA_003175215.1	strain: NM25	100	0	0	d__Archaea;p__Thermoproteota;c__Nitrososphaeria;o__Nitrososphaerales;f__Nitrosopumilaceae;g__Nitrosopumilus;s__Nitrosopumilus sp003175215	GCF_003175215.1	95	d__Archaea;p__Thermoproteota;c__Nitrososphaeria;o__Nitrososphaerales;f__Nitrosopumilaceae;g__Nitrosopumilus;s__Nitrosopumilus sp003175215	100	1	GCF_003175215.1	95	d__Archaea;p__Thermoproteota;c__Nitrososphaeria;o__Nitrososphaerales;f__Nitrosopumilaceae;g__Nitrosopumilus;s__Nitrosopumilus sp003175215	100	1	d__Archaea;p__Thermoproteota;c__Nitrososphaeria;o__Nitrososphaerales;f__Nitrosopumilaceae;g__Nitrosopumilus;s__	taxonomic classification defined by topology and ANI	topological placement and ANI have congruent species assignments	GCF_013407185.1, s__Nitrosopumilus ureiphilus, 95.0, 85.5, 0.74; GCF_000956175.1, s__Nitrosopumilus adriaticus, 95.0, 83.9, 0.76; GCF_014078525.1, s__Nitrosopumilus sp014078525, 95.0, 83.82, 0.76; GCA_016784625.1, s__Nitrosopumilus sp016784625, 95.0, 82.14, 0.68; GCA_001510275.1, s__Nitrosopumilus sp001510275, 95.0, 81.75, 0.8; GCF_000242875.2, s__Nitrosopumilus salaria, 95.0, 81.72, 0.66; GCF_01…	91.56	11	N/A
GCA_025698845.1	ECS34A1	100	0	0	d__Archaea;p__Thermoproteota;c__Nitrososphaeria;o__Nitrososphaerales;f__Nitrosopumilaceae;g__Nitrosopumilus;s__Nitrosopumilus sp003175215	GCF_003175215.1	95	d__Archaea;p__Thermoproteota;c__Nitrososphaeria;o__Nitrososphaerales;f__Nitrosopumilaceae;g__Nitrosopumilus;s__Nitrosopumilus sp003175215	98.26	0.88	GCF_003175215.1	95	d__Archaea;p__Thermoproteota;c__Nitrososphaeria;o__Nitrososphaerales;f__Nitrosopumilaceae;g__Nitrosopumilus;s__Nitrosopumilus sp003175215	98.26	0.88	d__Archaea;p__Thermoproteota;c__Nitrososphaeria;o__Nitrososphaerales;f__Nitrosopumilaceae;g__Nitrosopumilus;s__	taxonomic classification defined by topology and ANI	topological placement and ANI have congruent species assignments	GCF_013407185.1, s__Nitrosopumilus ureiphilus, 95.0, 85.39, 0.73; GCF_014078525.1, s__Nitrosopumilus sp014078525, 95.0, 83.87, 0.72; GCF_000956175.1, s__Nitrosopumilus adriaticus, 95.0, 83.8, 0.73; GCA_016784625.1, s__Nitrosopumilus sp016784625, 95.0, 82.18, 0.67; GCA_001510275.1, s__Nitrosopumilus sp001510275, 95.0, 81.81, 0.78; GCF_000242875.2, s__Nitrosopumilus salaria, 95.0, 81.68, 0.64; GCF_…	91.55	11	N/A
GCA_025699125.1	ECS23A1	100	0	0	d__Archaea;p__Thermoproteota;c__Nitrososphaeria;o__Nitrososphaerales;f__Nitrosopumilaceae;g__Nitrosopumilus;s__Nitrosopumilus sp003175215	GCF_003175215.1	95	d__Archaea;p__Thermoproteota;c__Nitrososphaeria;o__Nitrososphaerales;f__Nitrosopumilaceae;g__Nitrosopumilus;s__Nitrosopumilus sp003175215	95.1	0.88	GCF_003175215.1	95	d__Archaea;p__Thermoproteota;c__Nitrososphaeria;o__Nitrososphaerales;f__Nitrosopumilaceae;g__Nitrosopumilus;s__Nitrosopumilus sp003175215	95.1	0.88	d__Archaea;p__Thermoproteota;c__Nitrososphaeria;o__Nitrososphaerales;f__Nitrosopumilaceae;g__Nitrosopumilus;s__	taxonomic classification defined by topology and ANI	topological placement and ANI have congruent species assignments	GCF_013407185.1, s__Nitrosopumilus ureiphilus, 95.0, 85.6, 0.73; GCF_000956175.1, s__Nitrosopumilus adriaticus, 95.0, 84.09, 0.74; GCF_014078525.1, s__Nitrosopumilus sp014078525, 95.0, 84.06, 0.73; GCA_016784625.1, s__Nitrosopumilus sp016784625, 95.0, 82.03, 0.68; GCA_001510275.1, s__Nitrosopumilus sp001510275, 95.0, 82.0, 0.82; GCA_900620265.1, s__Nitrosopumilus sp900620265, 95.0, 81.77, 0.01; G…	91.59	11	N/A
GCA_025998175.1	strain: NM25	100	0	0	d__Archaea;p__Thermoproteota;c__Nitrososphaeria;o__Nitrososphaerales;f__Nitrosopumilaceae;g__Nitrosopumilus;s__Nitrosopumilus sp003175215	GCF_003175215.1	95	d__Archaea;p__Thermoproteota;c__Nitrososphaeria;o__Nitrososphaerales;f__Nitrosopumilaceae;g__Nitrosopumilus;s__Nitrosopumilus sp003175215	100	1	GCF_003175215.1	95	d__Archaea;p__Thermoproteota;c__Nitrososphaeria;o__Nitrososphaerales;f__Nitrosopumilaceae;g__Nitrosopumilus;s__Nitrosopumilus sp003175215	100	1	d__Archaea;p__Thermoproteota;c__Nitrososphaeria;o__Nitrososphaerales;f__Nitrosopumilaceae;g__Nitrosopumilus;s__	taxonomic classification defined by topology and ANI	topological placement and ANI have congruent species assignments	GCF_013407185.1, s__Nitrosopumilus ureiphilus, 95.0, 85.37, 0.75; GCF_014078525.1, s__Nitrosopumilus sp014078525, 95.0, 83.83, 0.73; GCF_000956175.1, s__Nitrosopumilus adriaticus, 95.0, 83.74, 0.75; GCA_016784625.1, s__Nitrosopumilus sp016784625, 95.0, 82.19, 0.68; GCA_001510275.1, s__Nitrosopumilus sp001510275, 95.0, 81.79, 0.8; GCF_000242875.2, s__Nitrosopumilus salaria, 95.0, 81.67, 0.66; GCF_…	91.56	11	N/A
GCA_003702495.1	GoM_MAG4	95	1.94	50	d__Archaea;p__Thermoproteota;c__Nitrososphaeria;o__Nitrososphaerales;f__Nitrosopumilaceae;g__Nitrosopumilus;s__Nitrosopumilus sp003702495	GCA_003702495.1	95	d__Archaea;p__Thermoproteota;c__Nitrososphaeria;o__Nitrososphaerales;f__Nitrosopumilaceae;g__Nitrosopumilus;s__Nitrosopumilus sp003702495	100	0.98	GCA_003702495.1	95	d__Archaea;p__Thermoproteota;c__Nitrososphaeria;o__Nitrososphaerales;f__Nitrosopumilaceae;g__Nitrosopumilus;s__Nitrosopumilus sp003702495	100	0.98	d__Archaea;p__Thermoproteota;c__Nitrososphaeria;o__Nitrososphaerales;f__Nitrosopumilaceae;g__Nitrosopumilus;s__	taxonomic classification defined by topology and ANI	topological placement and ANI have congruent species assignments	GCA_003702525.1, s__Nitrosopumilus sp003702525, 95.0, 90.83, 0.83; GCA_003702545.1, s__Nitrosopumilus sp003702545, 95.0, 89.23, 0.84; GCF_000018465.1, s__Nitrosopumilus maritimus, 95.0, 88.57, 0.89; GCA_000746765.1, s__Nitrosopumilus sp000746765, 95.0, 87.8, 0.72; GCF_006740685.1, s__Nitrosopumilus sp006740685, 95.0, 87.11, 0.91; GCA_013867245.1, s__Nitrosopumilus sp013867245, 95.0, 86.33, 0.63; …	79.24	11	N/A
GCA_008080855.1	33_1	97.09	1.94	0	d__Archaea;p__Thermoproteota;c__Nitrososphaeria;o__Nitrososphaerales;f__Nitrosopumilaceae;g__Nitrosopumilus;s__Nitrosopumilus sp003702495	GCA_003702495.1	95	d__Archaea;p__Thermoproteota;c__Nitrososphaeria;o__Nitrososphaerales;f__Nitrosopumilaceae;g__Nitrosopumilus;s__Nitrosopumilus sp003702495	99.27	0.92	GCA_003702495.1	95	d__Archaea;p__Thermoproteota;c__Nitrososphaeria;o__Nitrososphaerales;f__Nitrosopumilaceae;g__Nitrosopumilus;s__Nitrosopumilus sp003702495	99.27	0.92	d__Archaea;p__Thermoproteota;c__Nitrososphaeria;o__Nitrososphaerales;f__Nitrosopumilaceae;g__Nitrosopumilus;s__	taxonomic classification defined by topology and ANI	topological placement and ANI have congruent species assignments	GCA_003702525.1, s__Nitrosopumilus sp003702525, 95.0, 90.73, 0.86; GCA_003702545.1, s__Nitrosopumilus sp003702545, 95.0, 89.29, 0.89; GCF_000018465.1, s__Nitrosopumilus maritimus, 95.0, 88.66, 0.85; GCA_000746765.1, s__Nitrosopumilus sp000746765, 95.0, 87.82, 0.71; GCF_006740685.1, s__Nitrosopumilus sp006740685, 95.0, 87.03, 0.87; GCA_013867245.1, s__Nitrosopumilus sp013867245, 95.0, 86.34, 0.67;…	88.57	11	N/A
GCA_017855915.1	CPBay_Sum15L08_50	95.15	1.46	0	d__Archaea;p__Thermoproteota;c__Nitrososphaeria;o__Nitrososphaerales;f__Nitrosopumilaceae;g__Nitrosopumilus;s__Nitrosopumilus sp003702495	GCA_003702495.1	95	d__Archaea;p__Thermoproteota;c__Nitrososphaeria;o__Nitrososphaerales;f__Nitrosopumilaceae;g__Nitrosopumilus;s__Nitrosopumilus sp003702495	98.67	0.85	GCA_003702495.1	95	d__Archaea;p__Thermoproteota;c__Nitrososphaeria;o__Nitrososphaerales;f__Nitrosopumilaceae;g__Nitrosopumilus;s__Nitrosopumilus sp003702495	98.67	0.85	d__Archaea;p__Thermoproteota;c__Nitrososphaeria;o__Nitrososphaerales;f__Nitrosopumilaceae;g__Nitrosopumilus;s__	taxonomic classification defined by topology and ANI	topological placement and ANI have congruent species assignments	GCA_003702525.1, s__Nitrosopumilus sp003702525, 95.0, 90.86, 0.84; GCA_003702545.1, s__Nitrosopumilus sp003702545, 95.0, 89.16, 0.82; GCF_000018465.1, s__Nitrosopumilus maritimus, 95.0, 88.51, 0.88; GCA_000746765.1, s__Nitrosopumilus sp000746765, 95.0, 87.78, 0.74; GCF_006740685.1, s__Nitrosopumilus sp006740685, 95.0, 87.05, 0.91; GCA_013867245.1, s__Nitrosopumilus sp013867245, 95.0, 86.41, 0.62;…	86.5	11	N/A
GCA_003702525.1	GoM_MAG5	92.72	2.91	66.67	d__Archaea;p__Thermoproteota;c__Nitrososphaeria;o__Nitrososphaerales;f__Nitrosopumilaceae;g__Nitrosopumilus;s__Nitrosopumilus sp003702525	GCA_003702525.1	95	d__Archaea;p__Thermoproteota;c__Nitrososphaeria;o__Nitrososphaerales;f__Nitrosopumilaceae;g__Nitrosopumilus;s__Nitrosopumilus sp003702525	100	0.99	GCA_003702525.1	95	d__Archaea;p__Thermoproteota;c__Nitrososphaeria;o__Nitrososphaerales;f__Nitrosopumilaceae;g__Nitrosopumilus;s__Nitrosopumilus sp003702525	100	0.99	d__Archaea;p__Thermoproteota;c__Nitrososphaeria;o__Nitrososphaerales;f__Nitrosopumilaceae;g__Nitrosopumilus;s__	taxonomic classification defined by topology and ANI	topological placement and ANI have congruent species assignments	GCA_003702545.1, s__Nitrosopumilus sp003702545, 95.0, 90.89, 0.85; GCA_003702495.1, s__Nitrosopumilus sp003702495, 95.0, 90.83, 0.83; GCF_000018465.1, s__Nitrosopumilus maritimus, 95.0, 89.57, 0.89; GCA_000746765.1, s__Nitrosopumilus sp000746765, 95.0, 88.73, 0.74; GCF_006740685.1, s__Nitrosopumilus sp006740685, 95.0, 88.04, 0.92; GCA_016125975.1, s__Nitrosopumilus sp016125975, 95.0, 86.84, 0.84;…	87.77	11	N/A
GCA_003702545.1	GoM_MAG6	91.26	0.97	0	d__Archaea;p__Thermoproteota;c__Nitrososphaeria;o__Nitrososphaerales;f__Nitrosopumilaceae;g__Nitrosopumilus;s__Nitrosopumilus sp003702545	GCA_003702545.1	95	d__Archaea;p__Thermoproteota;c__Nitrososphaeria;o__Nitrososphaerales;f__Nitrosopumilaceae;g__Nitrosopumilus;s__Nitrosopumilus sp003702545	100	0.99	GCA_003702545.1	95	d__Archaea;p__Thermoproteota;c__Nitrososphaeria;o__Nitrososphaerales;f__Nitrosopumilaceae;g__Nitrosopumilus;s__Nitrosopumilus sp003702545	100	0.99	d__Archaea;p__Thermoproteota;c__Nitrososphaeria;o__Nitrososphaerales;f__Nitrosopumilaceae;g__Nitrosopumilus;s__	taxonomic classification defined by topology and ANI	topological placement and ANI have congruent species assignments	GCA_003702525.1, s__Nitrosopumilus sp003702525, 95.0, 90.89, 0.85; GCF_000018465.1, s__Nitrosopumilus maritimus, 95.0, 89.27, 0.92; GCA_003702495.1, s__Nitrosopumilus sp003702495, 95.0, 89.23, 0.84; GCA_000746765.1, s__Nitrosopumilus sp000746765, 95.0, 87.88, 0.77; GCF_006740685.1, s__Nitrosopumilus sp006740685, 95.0, 87.28, 0.94; GCA_016125975.1, s__Nitrosopumilus sp016125975, 95.0, 86.32, 0.86;…	88.04	11	N/A
GCA_003724255.1	B06	91.75	0.97	0	d__Archaea;p__Thermoproteota;c__Nitrososphaeria;o__Nitrososphaerales;f__Nitrosopumilaceae;g__Nitrosopumilus;s__Nitrosopumilus sp003724325	GCA_003724325.1	95	d__Archaea;p__Thermoproteota;c__Nitrososphaeria;o__Nitrososphaerales;f__Nitrosopumilaceae;g__Nitrosopumilus;s__Nitrosopumilus sp003724325	98.85	0.89	GCA_003724325.1	95	d__Archaea;p__Thermoproteota;c__Nitrososphaeria;o__Nitrososphaerales;f__Nitrosopumilaceae;g__Nitrosopumilus;s__Nitrosopumilus sp003724325	98.85	0.89	d__Archaea;p__Thermoproteota;c__Nitrososphaeria;o__Nitrososphaerales;f__Nitrosopumilaceae;g__Nitrosopumilus;s__	taxonomic classification defined by topology and ANI	topological placement and ANI have congruent species assignments	GCA_003724285.1, s__Nitrosopumilus sp003724285, 95.0, 85.45, 0.83; GCA_905616385.1, s__Nitrosopumilus sp905616385, 95.0, 79.27, 0.05; GCA_905612485.1, s__Nitrosopumilus sp905612485, 95.0, 78.69, 0.05; GCA_902514275.1, s__Nitrosopumilus sp902514275, 95.0, 78.28, 0.07; GCF_006740685.1, s__Nitrosopumilus sp006740685, 95.0, 77.95, 0.07; GCA_003331425.1, s__Nitrosopumilus sp002690535, 95.0, 77.86, 0.0…	88.79	11	N/A
GCA_006740685.1	strain: SW	100	0.97	0	d__Archaea;p__Thermoproteota;c__Nitrososphaeria;o__Nitrososphaerales;f__Nitrosopumilaceae;g__Nitrosopumilus;s__Nitrosopumilus sp006740685	GCF_006740685.1	95	d__Archaea;p__Thermoproteota;c__Nitrososphaeria;o__Nitrososphaerales;f__Nitrosopumilaceae;g__Nitrosopumilus;s__Nitrosopumilus sp006740685	100	1	GCF_006740685.1	95	d__Archaea;p__Thermoproteota;c__Nitrososphaeria;o__Nitrososphaerales;f__Nitrosopumilaceae;g__Nitrosopumilus;s__Nitrosopumilus sp006740685	100	1	d__Archaea;p__Thermoproteota;c__Nitrososphaeria;o__Nitrososphaerales;f__Nitrosopumilaceae;g__Nitrosopumilus;s__	taxonomic classification defined by topology and ANI	topological placement and ANI have congruent species assignments	GCA_000746765.1, s__Nitrosopumilus sp000746765, 95.0, 89.29, 0.8; GCF_000018465.1, s__Nitrosopumilus maritimus, 95.0, 88.11, 0.83; GCA_003702525.1, s__Nitrosopumilus sp003702525, 95.0, 88.04, 0.92; GCA_016125975.1, s__Nitrosopumilus sp016125975, 95.0, 87.65, 0.76; GCA_003702545.1, s__Nitrosopumilus sp003702545, 95.0, 87.28, 0.94; GCA_003702495.1, s__Nitrosopumilus sp003702495, 95.0, 87.11, 0.91; …	93.56	11	N/A
GCA_007571135.1	PNGco_C_binVS21	91.35	0.97	0	d__Archaea;p__Thermoproteota;c__Nitrososphaeria;o__Nitrososphaerales;f__Nitrosopumilaceae;g__Nitrosopumilus;s__Nitrosopumilus sp007571135	GCA_007571135.1	95	d__Archaea;p__Thermoproteota;c__Nitrososphaeria;o__Nitrososphaerales;f__Nitrosopumilaceae;g__Nitrosopumilus;s__Nitrosopumilus sp007571135	100	0.99	GCA_007571135.1	95	d__Archaea;p__Thermoproteota;c__Nitrososphaeria;o__Nitrososphaerales;f__Nitrosopumilaceae;g__Nitrosopumilus;s__Nitrosopumilus sp007571135	100	0.99	d__Archaea;p__Thermoproteota;c__Nitrososphaeria;o__Nitrososphaerales;f__Nitrosopumilaceae;g__Nitrosopumilus;s__	taxonomic classification defined by topology and ANI	topological placement and ANI have congruent species assignments	GCA_000746765.1, s__Nitrosopumilus sp000746765, 95.0, 78.53, 0.32; GCF_000018465.1, s__Nitrosopumilus maritimus, 95.0, 78.34, 0.36; GCF_000299365.1, s__Nitrosopumilus koreensis, 95.0, 78.02, 0.31; GCF_006740685.1, s__Nitrosopumilus sp006740685, 95.0, 77.9, 0.34; GCA_016125975.1, s__Nitrosopumilus sp016125975, 95.0, 77.85, 0.35; GCA_003702495.1, s__Nitrosopumilus sp003702495, 95.0, 77.76, 0.3; GCA…	90.78	11	N/A
GCA_013215285.1	DT_77	99.51	0.49	100	d__Archaea;p__Thermoproteota;c__Nitrososphaeria;o__Nitrososphaerales;f__Nitrosopumilaceae;g__Nitrosopumilus;s__Nitrosopumilus sp013215285	GCA_013215285.1	95	d__Archaea;p__Thermoproteota;c__Nitrososphaeria;o__Nitrososphaerales;f__Nitrosopumilaceae;g__Nitrosopumilus;s__Nitrosopumilus sp013215285	100	1	GCA_013215285.1	95	d__Archaea;p__Thermoproteota;c__Nitrososphaeria;o__Nitrososphaerales;f__Nitrosopumilaceae;g__Nitrosopumilus;s__Nitrosopumilus sp013215285	100	1	d__Archaea;p__Thermoproteota;c__Nitrososphaeria;o__Nitrososphaerales;f__Nitrosopumilaceae;g__Nitrosopumilus;s__	taxonomic classification defined by topology and ANI	topological placement and ANI have congruent species assignments	GCA_013911135.1, s__Nitrosopumilus sp013911135, 95.0, 84.25, 0.68; GCA_001510275.1, s__Nitrosopumilus sp001510275, 95.0, 84.09, 0.85; GCA_016784625.1, s__Nitrosopumilus sp016784625, 95.0, 83.99, 0.74; GCA_013390905.1, s__Nitrosopumilus sp013390905, 95.0649, 83.66, 0.81; GCA_001543015.1, s__Nitrosopumilus sp001543015, 95.0, 83.47, 0.67; GCA_000484975.1, s__Nitrosopumilus sp000484975, 95.0649, 83.3…	88.63	11	N/A
GCA_022969015.1	ALOHA_DT_133	99.51	0.49	100	d__Archaea;p__Thermoproteota;c__Nitrososphaeria;o__Nitrososphaerales;f__Nitrosopumilaceae;g__Nitrosopumilus;s__Nitrosopumilus sp013215285	GCA_013215285.1	95	d__Archaea;p__Thermoproteota;c__Nitrososphaeria;o__Nitrososphaerales;f__Nitrosopumilaceae;g__Nitrosopumilus;s__Nitrosopumilus sp013215285	100	1	GCA_013215285.1	95	d__Archaea;p__Thermoproteota;c__Nitrososphaeria;o__Nitrososphaerales;f__Nitrosopumilaceae;g__Nitrosopumilus;s__Nitrosopumilus sp013215285	100	1	d__Archaea;p__Thermoproteota;c__Nitrososphaeria;o__Nitrososphaerales;f__Nitrosopumilaceae;g__Nitrosopumilus;s__	taxonomic classification defined by topology and ANI	topological placement and ANI have congruent species assignments	GCA_013911135.1, s__Nitrosopumilus sp013911135, 95.0, 84.25, 0.68; GCA_001510275.1, s__Nitrosopumilus sp001510275, 95.0, 84.09, 0.85; GCA_016784625.1, s__Nitrosopumilus sp016784625, 95.0, 83.99, 0.74; GCA_013390905.1, s__Nitrosopumilus sp013390905, 95.0649, 83.66, 0.81; GCA_001543015.1, s__Nitrosopumilus sp001543015, 95.0, 83.47, 0.67; GCA_000484975.1, s__Nitrosopumilus sp000484975, 95.0649, 83.3…	88.63	11	N/A
GCA_012928605.1	MTA1	100	0	0	d__Archaea;p__Thermoproteota;c__Nitrososphaeria;o__Nitrososphaerales;f__Nitrosopumilaceae;g__Nitrosopumilus;s__Nitrosopumilus sp013390905	GCA_013390905.1	95.0649	d__Archaea;p__Thermoproteota;c__Nitrososphaeria;o__Nitrososphaerales;f__Nitrosopumilaceae;g__Nitrosopumilus;s__Nitrosopumilus sp013390905	99.83	0.98	GCA_013390905.1	95.0649	d__Archaea;p__Thermoproteota;c__Nitrososphaeria;o__Nitrososphaerales;f__Nitrosopumilaceae;g__Nitrosopumilus;s__Nitrosopumilus sp013390905	99.83	0.98	d__Archaea;p__Thermoproteota;c__Nitrososphaeria;o__Nitrososphaerales;f__Nitrosopumilaceae;g__Nitrosopumilus;s__	taxonomic classification defined by topology and ANI	topological placement and ANI have congruent species assignments	GCA_000484975.1, s__Nitrosopumilus sp000484975, 95.0649, 95.05, 0.9; GCA_013911135.1, s__Nitrosopumilus sp013911135, 95.0, 87.64, 0.82; GCA_001510275.1, s__Nitrosopumilus sp001510275, 95.0, 87.19, 0.87; GCA_016784625.1, s__Nitrosopumilus sp016784625, 95.0, 86.24, 0.74; GCA_013215285.1, s__Nitrosopumilus sp013215285, 95.0, 83.44, 0.78; GCA_900620265.1, s__Nitrosopumilus sp900620265, 95.0, 81.99, 0…	93.38	11	N/A
GCA_013390395.1	strain: T1L11	99.03	0.97	0	d__Archaea;p__Thermoproteota;c__Nitrososphaeria;o__Nitrososphaerales;f__Nitrosopumilaceae;g__Nitrosopumilus;s__Nitrosopumilus sp013390905	GCA_013390905.1	95.0649	d__Archaea;p__Thermoproteota;c__Nitrososphaeria;o__Nitrososphaerales;f__Nitrosopumilaceae;g__Nitrosopumilus;s__Nitrosopumilus sp013390905	99.65	0.96	GCA_013390905.1	95.0649	d__Archaea;p__Thermoproteota;c__Nitrososphaeria;o__Nitrososphaerales;f__Nitrosopumilaceae;g__Nitrosopumilus;s__Nitrosopumilus sp013390905	99.65	0.96	d__Archaea;p__Thermoproteota;c__Nitrososphaeria;o__Nitrososphaerales;f__Nitrosopumilaceae;g__Nitrosopumilus;s__	taxonomic classification defined by topology and ANI	topological placement and ANI have congruent species assignments	GCA_000484975.1, s__Nitrosopumilus sp000484975, 95.0649, 95.08, 0.87; GCA_013911135.1, s__Nitrosopumilus sp013911135, 95.0, 87.71, 0.84; GCA_001510275.1, s__Nitrosopumilus sp001510275, 95.0, 87.18, 0.85; GCA_016784625.1, s__Nitrosopumilus sp016784625, 95.0, 86.24, 0.71; GCA_013215285.1, s__Nitrosopumilus sp013215285, 95.0, 83.43, 0.82; GCA_001543015.1, s__Nitrosopumilus sp001543015, 95.0, 81.9, 0…	93.47	11	N/A
GCA_013390475.1	strain: L15a	100	0.97	100	d__Archaea;p__Thermoproteota;c__Nitrososphaeria;o__Nitrososphaerales;f__Nitrosopumilaceae;g__Nitrosopumilus;s__Nitrosopumilus sp013390905	GCA_013390905.1	95.0649	d__Archaea;p__Thermoproteota;c__Nitrososphaeria;o__Nitrososphaerales;f__Nitrosopumilaceae;g__Nitrosopumilus;s__Nitrosopumilus sp013390905	99.81	0.98	GCA_013390905.1	95.0649	d__Archaea;p__Thermoproteota;c__Nitrososphaeria;o__Nitrososphaerales;f__Nitrosopumilaceae;g__Nitrosopumilus;s__Nitrosopumilus sp013390905	99.81	0.98	d__Archaea;p__Thermoproteota;c__Nitrososphaeria;o__Nitrososphaerales;f__Nitrosopumilaceae;g__Nitrosopumilus;s__	taxonomic classification defined by topology and ANI	topological placement and ANI have congruent species assignments	GCA_000484975.1, s__Nitrosopumilus sp000484975, 95.0649, 95.07, 0.89; GCA_013911135.1, s__Nitrosopumilus sp013911135, 95.0, 87.57, 0.75; GCA_001510275.1, s__Nitrosopumilus sp001510275, 95.0, 87.23, 0.86; GCA_016784625.1, s__Nitrosopumilus sp016784625, 95.0, 86.21, 0.73; GCA_013215285.1, s__Nitrosopumilus sp013215285, 95.0, 83.34, 0.7; GCA_001543015.1, s__Nitrosopumilus sp001543015, 95.0, 81.79, 0…	93.38	11	N/A
GCA_013390865.1	strain: T3L1	98.06	0	0	d__Archaea;p__Thermoproteota;c__Nitrososphaeria;o__Nitrososphaerales;f__Nitrosopumilaceae;g__Nitrosopumilus;s__Nitrosopumilus sp013390905	GCA_013390905.1	95.0649	d__Archaea;p__Thermoproteota;c__Nitrososphaeria;o__Nitrososphaerales;f__Nitrosopumilaceae;g__Nitrosopumilus;s__Nitrosopumilus sp013390905	99.82	0.97	GCA_013390905.1	95.0649	d__Archaea;p__Thermoproteota;c__Nitrososphaeria;o__Nitrososphaerales;f__Nitrosopumilaceae;g__Nitrosopumilus;s__Nitrosopumilus sp013390905	99.82	0.97	d__Archaea;p__Thermoproteota;c__Nitrososphaeria;o__Nitrososphaerales;f__Nitrosopumilaceae;g__Nitrosopumilus;s__	taxonomic classification defined by topology and ANI	topological placement and ANI have congruent species assignments	GCA_000484975.1, s__Nitrosopumilus sp000484975, 95.0649, 95.08, 0.87; GCA_013911135.1, s__Nitrosopumilus sp013911135, 95.0, 87.55, 0.85; GCA_001510275.1, s__Nitrosopumilus sp001510275, 95.0, 87.17, 0.87; GCA_016784625.1, s__Nitrosopumilus sp016784625, 95.0, 86.28, 0.72; GCA_013215285.1, s__Nitrosopumilus sp013215285, 95.0, 83.54, 0.8; GCA_001543015.1, s__Nitrosopumilus sp001543015, 95.0, 81.91, 0…	93.44	11	N/A
GCA_013390905.1	strain: L19a	99.03	0	0	d__Archaea;p__Thermoproteota;c__Nitrososphaeria;o__Nitrososphaerales;f__Nitrosopumilaceae;g__Nitrosopumilus;s__Nitrosopumilus sp013390905	GCA_013390905.1	95.0649	d__Archaea;p__Thermoproteota;c__Nitrososphaeria;o__Nitrososphaerales;f__Nitrosopumilaceae;g__Nitrosopumilus;s__Nitrosopumilus sp013390905	100	1	GCA_013390905.1	95.0649	d__Archaea;p__Thermoproteota;c__Nitrososphaeria;o__Nitrososphaerales;f__Nitrosopumilaceae;g__Nitrosopumilus;s__Nitrosopumilus sp013390905	100	1	d__Archaea;p__Thermoproteota;c__Nitrososphaeria;o__Nitrososphaerales;f__Nitrosopumilaceae;g__Nitrosopumilus;s__	taxonomic classification defined by topology and ANI	topological placement and ANI have congruent species assignments	GCA_000484975.1, s__Nitrosopumilus sp000484975, 95.0649, 95.01, 0.86; GCA_013911135.1, s__Nitrosopumilus sp013911135, 95.0, 87.64, 0.87; GCA_001510275.1, s__Nitrosopumilus sp001510275, 95.0, 87.34, 0.83; GCA_016784625.1, s__Nitrosopumilus sp016784625, 95.0, 86.22, 0.71; GCA_013215285.1, s__Nitrosopumilus sp013215285, 95.0, 83.66, 0.81; GCA_001543015.1, s__Nitrosopumilus sp001543015, 95.0, 82.02, …	93.44	11	N/A
GCA_022572765.1	B17T3L8	98.06	0	0	d__Archaea;p__Thermoproteota;c__Nitrososphaeria;o__Nitrososphaerales;f__Nitrosopumilaceae;g__Nitrosopumilus;s__Nitrosopumilus sp013390905	GCA_013390905.1	95.0649	d__Archaea;p__Thermoproteota;c__Nitrososphaeria;o__Nitrososphaerales;f__Nitrosopumilaceae;g__Nitrosopumilus;s__Nitrosopumilus sp013390905	96.74	0.88	GCA_013390905.1	95.0649	d__Archaea;p__Thermoproteota;c__Nitrososphaeria;o__Nitrososphaerales;f__Nitrosopumilaceae;g__Nitrosopumilus;s__Nitrosopumilus sp013390905	96.74	0.88	d__Archaea;p__Thermoproteota;c__Nitrososphaeria;o__Nitrososphaerales;f__Nitrosopumilaceae;g__Nitrosopumilus;s__	taxonomic classification defined by topology and ANI	topological placement and ANI have congruent species assignments	GCA_000484975.1, s__Nitrosopumilus sp000484975, 95.0649, 94.43, 0.86; GCA_013911135.1, s__Nitrosopumilus sp013911135, 95.0, 87.48, 0.71; GCA_001510275.1, s__Nitrosopumilus sp001510275, 95.0, 87.02, 0.87; GCA_016784625.1, s__Nitrosopumilus sp016784625, 95.0, 85.96, 0.75; GCA_013215285.1, s__Nitrosopumilus sp013215285, 95.0, 83.17, 0.7; GCA_001543015.1, s__Nitrosopumilus sp001543015, 95.0, 81.75, 0…	93.36	11	N/A
GCA_013911135.1	HM_N	97.57	0	0	d__Archaea;p__Thermoproteota;c__Nitrososphaeria;o__Nitrososphaerales;f__Nitrosopumilaceae;g__Nitrosopumilus;s__Nitrosopumilus sp013911135	GCA_013911135.1	95	d__Archaea;p__Thermoproteota;c__Nitrososphaeria;o__Nitrososphaerales;f__Nitrosopumilaceae;g__Nitrosopumilus;s__Nitrosopumilus sp013911135	100	0.99	GCA_013911135.1	95	d__Archaea;p__Thermoproteota;c__Nitrososphaeria;o__Nitrososphaerales;f__Nitrosopumilaceae;g__Nitrosopumilus;s__Nitrosopumilus sp013911135	100	0.99	d__Archaea;p__Thermoproteota;c__Nitrososphaeria;o__Nitrososphaerales;f__Nitrosopumilaceae;g__Nitrosopumilus;s__	taxonomic classification defined by topology and ANI	topological placement and ANI have congruent species assignments	GCA_000484975.1, s__Nitrosopumilus sp000484975, 95.0649, 87.77, 0.83; GCA_013390905.1, s__Nitrosopumilus sp013390905, 95.0649, 87.64, 0.87; GCA_001510275.1, s__Nitrosopumilus sp001510275, 95.0, 87.29, 0.86; GCA_016784625.1, s__Nitrosopumilus sp016784625, 95.0, 86.73, 0.7; GCA_013215285.1, s__Nitrosopumilus sp013215285, 95.0, 84.25, 0.68; GCA_001543015.1, s__Nitrosopumilus sp001543015, 95.0, 82.58…	93.43	11	N/A
GCA_014075315.1	MH-Pat-all_metabat2_16	98.54	0.97	0	d__Archaea;p__Thermoproteota;c__Nitrososphaeria;o__Nitrososphaerales;f__Nitrosopumilaceae;g__Nitrosopumilus;s__Nitrosopumilus sp014075315	GCA_014075315.1	95	d__Archaea;p__Thermoproteota;c__Nitrososphaeria;o__Nitrososphaerales;f__Nitrosopumilaceae;g__Nitrosopumilus;s__Nitrosopumilus sp014075315	100	0.99	GCA_014075315.1	95	d__Archaea;p__Thermoproteota;c__Nitrososphaeria;o__Nitrososphaerales;f__Nitrosopumilaceae;g__Nitrosopumilus;s__Nitrosopumilus sp014075315	100	0.99	d__Archaea;p__Thermoproteota;c__Nitrososphaeria;o__Nitrososphaerales;f__Nitrosopumilaceae;g__Nitrosopumilus;s__	taxonomic classification defined by topology and ANI	topological placement and ANI have congruent species assignments	GCF_013407145.1, s__Nitrosopumilus cobalaminigenes, 95.0, 80.94, 0.58; GCA_014384555.1, s__Nitrosopumilus sp014384555, 95.0, 80.81, 0.7; GCF_013407165.1, s__Nitrosopumilus oxyclinae, 95.0, 80.67, 0.59; GCA_013203245.1, s__Nitrosopumilus sp013203245, 95.0, 80.59, 0.58; GCF_000299395.1, s__Nitrosopumilus sediminis, 95.0, 80.34, 0.53; GCA_905479565.1, s__Nitrosopumilus sp905479565, 95.0, 80.33, 0.63…	93.54	11	N/A
GCA_001674955.1	strain: DDS1	92.07	0	0	d__Archaea;p__Thermoproteota;c__Nitrososphaeria;o__Nitrososphaerales;f__Nitrosopumilaceae;g__Nitrosopumilus;s__Nitrosopumilus sp014078525	GCF_014078525.1	95	d__Archaea;p__Thermoproteota;c__Nitrososphaeria;o__Nitrososphaerales;f__Nitrosopumilaceae;g__Nitrosopumilus;s__Nitrosopumilus sp014078525	95.71	0.85	GCF_014078525.1	95	d__Archaea;p__Thermoproteota;c__Nitrososphaeria;o__Nitrososphaerales;f__Nitrosopumilaceae;g__Nitrosopumilus;s__Nitrosopumilus sp014078525	95.71	0.85	d__Archaea;p__Thermoproteota;c__Nitrososphaeria;o__Nitrososphaerales;f__Nitrosopumilaceae;g__Nitrosopumilus;s__	taxonomic classification defined by topology and ANI	topological placement and ANI have congruent species assignments	GCF_000956175.1, s__Nitrosopumilus adriaticus, 95.0, 90.17, 0.86; GCF_013407185.1, s__Nitrosopumilus ureiphilus, 95.0, 86.18, 0.76; GCF_003175215.1, s__Nitrosopumilus sp003175215, 95.0, 83.63, 0.73; GCA_013043295.1, s__Nitrosopumilus sp013043295, 95.0, 81.79, 0.79; GCF_013407145.1, s__Nitrosopumilus cobalaminigenes, 95.0, 81.75, 0.7; GCA_016784625.1, s__Nitrosopumilus sp016784625, 95.0, 81.73, 0.…	64.96	11	N/A
GCA_014078525.1	strain: b3	100	0	0	d__Archaea;p__Thermoproteota;c__Nitrososphaeria;o__Nitrososphaerales;f__Nitrosopumilaceae;g__Nitrosopumilus;s__Nitrosopumilus sp014078525	GCF_014078525.1	95	d__Archaea;p__Thermoproteota;c__Nitrososphaeria;o__Nitrososphaerales;f__Nitrosopumilaceae;g__Nitrosopumilus;s__Nitrosopumilus sp014078525	100	1	GCF_014078525.1	95	d__Archaea;p__Thermoproteota;c__Nitrososphaeria;o__Nitrososphaerales;f__Nitrosopumilaceae;g__Nitrosopumilus;s__Nitrosopumilus sp014078525	100	1	d__Archaea;p__Thermoproteota;c__Nitrososphaeria;o__Nitrososphaerales;f__Nitrosopumilaceae;g__Nitrosopumilus;s__	taxonomic classification defined by topology and ANI	topological placement and ANI have congruent species assignments	GCF_000956175.1, s__Nitrosopumilus adriaticus, 95.0, 90.09, 0.84; GCF_013407185.1, s__Nitrosopumilus ureiphilus, 95.0, 86.36, 0.77; GCF_003175215.1, s__Nitrosopumilus sp003175215, 95.0, 83.82, 0.76; GCA_016784625.1, s__Nitrosopumilus sp016784625, 95.0, 82.11, 0.7; GCF_000242875.2, s__Nitrosopumilus salaria, 95.0, 81.99, 0.69; GCF_013407145.1, s__Nitrosopumilus cobalaminigenes, 95.0, 81.93, 0.68; …	93.53	11	N/A
GCA_014384555.1	NIOZ-UU107	93.69	0.97	0	d__Archaea;p__Thermoproteota;c__Nitrososphaeria;o__Nitrososphaerales;f__Nitrosopumilaceae;g__Nitrosopumilus;s__Nitrosopumilus sp014384555	GCA_014384555.1	95	d__Archaea;p__Thermoproteota;c__Nitrososphaeria;o__Nitrososphaerales;f__Nitrosopumilaceae;g__Nitrosopumilus;s__Nitrosopumilus sp014384555	100	0.99	GCA_014384555.1	95	d__Archaea;p__Thermoproteota;c__Nitrososphaeria;o__Nitrososphaerales;f__Nitrosopumilaceae;g__Nitrosopumilus;s__Nitrosopumilus sp014384555	100	0.99	d__Archaea;p__Thermoproteota;c__Nitrososphaeria;o__Nitrososphaerales;f__Nitrosopumilaceae;g__Nitrosopumilus;s__	taxonomic classification defined by topology and ANI	topological placement and ANI have congruent species assignments	GCF_000299395.1, s__Nitrosopumilus sediminis, 95.0, 86.36, 0.9; GCF_013407165.1, s__Nitrosopumilus oxyclinae, 95.0, 85.72, 0.89; GCF_013407145.1, s__Nitrosopumilus cobalaminigenes, 95.0, 85.57, 0.88; GCA_013203245.1, s__Nitrosopumilus sp013203245, 95.0, 85.1, 0.71; GCA_905479565.1, s__Nitrosopumilus sp905479565, 95.0, 84.27, 0.74; GCA_013043295.1, s__Nitrosopumilus sp013043295, 95.0, 83.86, 0.81;…	87.15	11	N/A
GCA_016125975.1	PfA	98.06	0	0	d__Archaea;p__Thermoproteota;c__Nitrososphaeria;o__Nitrososphaerales;f__Nitrosopumilaceae;g__Nitrosopumilus;s__Nitrosopumilus sp016125975	GCA_016125975.1	95	d__Archaea;p__Thermoproteota;c__Nitrososphaeria;o__Nitrososphaerales;f__Nitrosopumilaceae;g__Nitrosopumilus;s__Nitrosopumilus sp016125975	100	0.99	GCA_016125975.1	95	d__Archaea;p__Thermoproteota;c__Nitrososphaeria;o__Nitrososphaerales;f__Nitrosopumilaceae;g__Nitrosopumilus;s__Nitrosopumilus sp016125975	100	0.99	d__Archaea;p__Thermoproteota;c__Nitrososphaeria;o__Nitrososphaerales;f__Nitrosopumilaceae;g__Nitrosopumilus;s__	taxonomic classification defined by topology and ANI	topological placement and ANI have congruent species assignments	GCA_000746765.1, s__Nitrosopumilus sp000746765, 95.0, 87.81, 0.75; GCF_006740685.1, s__Nitrosopumilus sp006740685, 95.0, 87.65, 0.76; GCF_000018465.1, s__Nitrosopumilus maritimus, 95.0, 87.12, 0.7; GCA_003702525.1, s__Nitrosopumilus sp003702525, 95.0, 86.84, 0.84; GCF_000875775.1, s__Nitrosopumilus piranensis, 95.0, 86.8, 0.71; GCF_000299365.1, s__Nitrosopumilus koreensis, 95.0, 86.43, 0.69; GCA_…	93.36	11	N/A
GCA_021296145.1	277c_19	100	0.97	0	d__Archaea;p__Thermoproteota;c__Nitrososphaeria;o__Nitrososphaerales;f__Nitrosopumilaceae;g__Nitrosopumilus;s__Nitrosopumilus sp016125975	GCA_016125975.1	95	d__Archaea;p__Thermoproteota;c__Nitrososphaeria;o__Nitrososphaerales;f__Nitrosopumilaceae;g__Nitrosopumilus;s__Nitrosopumilus sp016125975	98.72	0.95	GCA_016125975.1	95	d__Archaea;p__Thermoproteota;c__Nitrososphaeria;o__Nitrososphaerales;f__Nitrosopumilaceae;g__Nitrosopumilus;s__Nitrosopumilus sp016125975	98.72	0.95	d__Archaea;p__Thermoproteota;c__Nitrososphaeria;o__Nitrososphaerales;f__Nitrosopumilaceae;g__Nitrosopumilus;s__	taxonomic classification defined by topology and ANI	topological placement and ANI have congruent species assignments	GCA_000746765.1, s__Nitrosopumilus sp000746765, 95.0, 87.82, 0.79; GCF_006740685.1, s__Nitrosopumilus sp006740685, 95.0, 87.58, 0.81; GCA_003702525.1, s__Nitrosopumilus sp003702525, 95.0, 86.98, 0.87; GCF_000018465.1, s__Nitrosopumilus maritimus, 95.0, 86.97, 0.72; GCF_000875775.1, s__Nitrosopumilus piranensis, 95.0, 86.69, 0.72; GCF_000299365.1, s__Nitrosopumilus koreensis, 95.0, 86.44, 0.72; GC…	91.94	11	N/A
GCA_018263505.1	SuakinDeep_MAG45_8	95.15	0.97	0	d__Archaea;p__Thermoproteota;c__Nitrososphaeria;o__Nitrososphaerales;f__Nitrosopumilaceae;g__Nitrosopumilus;s__Nitrosopumilus sp018263505	GCA_018263505.1	95	d__Archaea;p__Thermoproteota;c__Nitrososphaeria;o__Nitrososphaerales;f__Nitrosopumilaceae;g__Nitrosopumilus;s__Nitrosopumilus sp018263505	100	0.99	GCA_018263505.1	95	d__Archaea;p__Thermoproteota;c__Nitrososphaeria;o__Nitrososphaerales;f__Nitrosopumilaceae;g__Nitrosopumilus;s__Nitrosopumilus sp018263505	100	0.99	d__Archaea;p__Thermoproteota;c__Nitrososphaeria;o__Nitrososphaerales;f__Nitrosopumilaceae;g__Nitrosopumilus;s__	taxonomic classification defined by topology and ANI	topological placement and ANI have congruent species assignments	GCA_002730325.1, s__Nitrosopumilus sp002730325, 95.0, 83.9, 0.82; GCA_018668425.1, s__Nitrosopumilus sp018668425, 95.0, 82.8, 0.69; GCA_900620265.1, s__Nitrosopumilus sp900620265, 95.0, 82.45, 0.01; GCF_001541925.1, s__Nitrosopumilus sp001541925, 95.0, 82.17, 0.72; GCA_001543015.1, s__Nitrosopumilus sp001543015, 95.0, 82.07, 0.7; GCA_905616385.1, s__Nitrosopumilus sp905616385, 95.0, 81.93, 0.68; …	92.64	11	N/A
GCA_018661305.1	SI074_bin42	96.17	4.21	40	d__Archaea;p__Thermoproteota;c__Nitrososphaeria;o__Nitrososphaerales;f__Nitrosopumilaceae;g__Nitrosopumilus;s__Nitrosopumilus sp018668425	GCA_018668425.1	95	d__Archaea;p__Thermoproteota;c__Nitrososphaeria;o__Nitrososphaerales;f__Nitrosopumilaceae;g__Nitrosopumilus;s__Nitrosopumilus sp018668425	99.71	0.88	GCA_018668425.1	95	d__Archaea;p__Thermoproteota;c__Nitrososphaeria;o__Nitrososphaerales;f__Nitrosopumilaceae;g__Nitrosopumilus;s__Nitrosopumilus sp018668425	99.71	0.88	d__Archaea;p__Thermoproteota;c__Nitrososphaeria;o__Nitrososphaerales;f__Nitrosopumilaceae;g__Nitrosopumilus;s__	taxonomic classification defined by topology and ANI	topological placement and ANI have congruent species assignments	GCA_001543015.1, s__Nitrosopumilus sp001543015, 95.0, 83.09, 0.83; GCA_002730325.1, s__Nitrosopumilus sp002730325, 95.0, 82.97, 0.76; GCA_002317795.1, s__Nitrosopumilus sp002317795, 95.0, 82.88, 0.81; GCA_018263505.1, s__Nitrosopumilus sp018263505, 95.0, 82.63, 0.72; GCA_013215285.1, s__Nitrosopumilus sp013215285, 95.0, 82.55, 0.81; GCA_016784625.1, s__Nitrosopumilus sp016784625, 95.0, 82.41, 0.6…	71.49	11	N/A
GCA_018668425.1	SI073_bin69	90.78	1.46	0	d__Archaea;p__Thermoproteota;c__Nitrososphaeria;o__Nitrososphaerales;f__Nitrosopumilaceae;g__Nitrosopumilus;s__Nitrosopumilus sp018668425	GCA_018668425.1	95	d__Archaea;p__Thermoproteota;c__Nitrososphaeria;o__Nitrososphaerales;f__Nitrosopumilaceae;g__Nitrosopumilus;s__Nitrosopumilus sp018668425	100	0.98	GCA_018668425.1	95	d__Archaea;p__Thermoproteota;c__Nitrososphaeria;o__Nitrososphaerales;f__Nitrosopumilaceae;g__Nitrosopumilus;s__Nitrosopumilus sp018668425	100	0.98	d__Archaea;p__Thermoproteota;c__Nitrososphaeria;o__Nitrososphaerales;f__Nitrosopumilaceae;g__Nitrosopumilus;s__	taxonomic classification defined by topology and ANI	topological placement and ANI have congruent species assignments	GCA_001543015.1, s__Nitrosopumilus sp001543015, 95.0, 83.04, 0.81; GCA_002730325.1, s__Nitrosopumilus sp002730325, 95.0, 82.89, 0.73; GCA_018263505.1, s__Nitrosopumilus sp018263505, 95.0, 82.8, 0.69; GCA_002317795.1, s__Nitrosopumilus sp002317795, 95.0, 82.7, 0.8; GCA_013215285.1, s__Nitrosopumilus sp013215285, 95.0, 82.48, 0.82; GCF_013407145.1, s__Nitrosopumilus cobalaminigenes, 95.0, 82.12, 0.…	73.2	11	N/A
GCA_028065995.1	IB1_deep_metabat_bins_sens.tsv.003	98.54	0	0	d__Archaea;p__Thermoproteota;c__Nitrososphaeria;o__Nitrososphaerales;f__Nitrosopumilaceae;g__Nitrosopumilus;s__Nitrosopumilus sp900620265	GCA_900620265.1	95	d__Archaea;p__Thermoproteota;c__Nitrososphaeria;o__Nitrososphaerales;f__Nitrosopumilaceae;g__Nitrosopumilus;s__Nitrosopumilus sp900620265	98.53	0.84	GCA_900620265.1	95	d__Archaea;p__Thermoproteota;c__Nitrososphaeria;o__Nitrososphaerales;f__Nitrosopumilaceae;g__Nitrosopumilus;s__Nitrosopumilus sp900620265	98.53	0.84	d__Archaea;p__Thermoproteota;c__Nitrososphaeria;o__Nitrososphaerales;f__Nitrosopumilaceae;g__Nitrosopumilus;s__	taxonomic classification defined by topology and ANI	topological placement and ANI have congruent species assignments	GCA_905612485.1, s__Nitrosopumilus sp905612485, 95.0, 87.71, 0.01; GCA_905616385.1, s__Nitrosopumilus sp905616385, 95.0, 87.19, 0.01; GCA_001543015.1, s__Nitrosopumilus sp001543015, 95.0, 84.78, 0.01; GCA_013911135.1, s__Nitrosopumilus sp013911135, 95.0, 83.21, 0.01; GCA_902514275.1, s__Nitrosopumilus sp902514275, 95.0, 82.96, 0.02; GCA_905612295.1, s__Nitrosopumilus sp905612295, 95.0, 82.85, 0.0…	86.89	11	N/A
GCA_028066025.1	IB2_shallow_metabat_bins_sspec.tsv.001	98.54	0	0	d__Archaea;p__Thermoproteota;c__Nitrososphaeria;o__Nitrososphaerales;f__Nitrosopumilaceae;g__Nitrosopumilus;s__Nitrosopumilus sp900620265	GCA_900620265.1	95	d__Archaea;p__Thermoproteota;c__Nitrososphaeria;o__Nitrososphaerales;f__Nitrosopumilaceae;g__Nitrosopumilus;s__Nitrosopumilus sp900620265	98.38	0.83	GCA_900620265.1	95	d__Archaea;p__Thermoproteota;c__Nitrososphaeria;o__Nitrososphaerales;f__Nitrosopumilaceae;g__Nitrosopumilus;s__Nitrosopumilus sp900620265	98.38	0.83	d__Archaea;p__Thermoproteota;c__Nitrososphaeria;o__Nitrososphaerales;f__Nitrosopumilaceae;g__Nitrosopumilus;s__	taxonomic classification defined by topology and ANI	topological placement and ANI have congruent species assignments	GCA_905612485.1, s__Nitrosopumilus sp905612485, 95.0, 87.73, 0.01; GCA_905616385.1, s__Nitrosopumilus sp905616385, 95.0, 85.83, 0.01; GCA_001543015.1, s__Nitrosopumilus sp001543015, 95.0, 84.78, 0.01; GCA_013911135.1, s__Nitrosopumilus sp013911135, 95.0, 83.21, 0.01; GCA_902514275.1, s__Nitrosopumilus sp902514275, 95.0, 82.96, 0.02; GCA_905612295.1, s__Nitrosopumilus sp905612295, 95.0, 82.89, 0.0…	86.85	11	N/A
GCA_028066115.1	M3_metabat_bins_sspec.tsv.003	98.06	0	0	d__Archaea;p__Thermoproteota;c__Nitrososphaeria;o__Nitrososphaerales;f__Nitrosopumilaceae;g__Nitrosopumilus;s__Nitrosopumilus sp900620265	GCA_900620265.1	95	d__Archaea;p__Thermoproteota;c__Nitrososphaeria;o__Nitrososphaerales;f__Nitrosopumilaceae;g__Nitrosopumilus;s__Nitrosopumilus sp900620265	99.72	0.91	GCA_900620265.1	95	d__Archaea;p__Thermoproteota;c__Nitrososphaeria;o__Nitrososphaerales;f__Nitrosopumilaceae;g__Nitrosopumilus;s__Nitrosopumilus sp900620265	99.72	0.91	d__Archaea;p__Thermoproteota;c__Nitrososphaeria;o__Nitrososphaerales;f__Nitrosopumilaceae;g__Nitrosopumilus;s__	taxonomic classification defined by topology and ANI	topological placement and ANI have congruent species assignments	GCA_905612485.1, s__Nitrosopumilus sp905612485, 95.0, 87.68, 0.01; GCA_905616385.1, s__Nitrosopumilus sp905616385, 95.0, 87.15, 0.02; GCA_902514275.1, s__Nitrosopumilus sp902514275, 95.0, 86.35, 0.01; GCA_001543015.1, s__Nitrosopumilus sp001543015, 95.0, 85.72, 0.02; GCA_018263505.1, s__Nitrosopumilus sp018263505, 95.0, 83.97, 0.01; GCF_013407145.1, s__Nitrosopumilus cobalaminigenes, 95.0, 83.9, …	84.72	11	N/A
GCA_028066175.1	M1_metabat_bins_2.tsv.001	98.06	0	0	d__Archaea;p__Thermoproteota;c__Nitrososphaeria;o__Nitrososphaerales;f__Nitrosopumilaceae;g__Nitrosopumilus;s__Nitrosopumilus sp900620265	GCA_900620265.1	95	d__Archaea;p__Thermoproteota;c__Nitrososphaeria;o__Nitrososphaerales;f__Nitrosopumilaceae;g__Nitrosopumilus;s__Nitrosopumilus sp900620265	99.71	0.87	GCA_900620265.1	95	d__Archaea;p__Thermoproteota;c__Nitrososphaeria;o__Nitrososphaerales;f__Nitrosopumilaceae;g__Nitrosopumilus;s__Nitrosopumilus sp900620265	99.71	0.87	d__Archaea;p__Thermoproteota;c__Nitrososphaeria;o__Nitrososphaerales;f__Nitrosopumilaceae;g__Nitrosopumilus;s__	taxonomic classification defined by topology and ANI	topological placement and ANI have congruent species assignments	GCA_905612485.1, s__Nitrosopumilus sp905612485, 95.0, 87.64, 0.01; GCA_905616385.1, s__Nitrosopumilus sp905616385, 95.0, 87.19, 0.02; GCA_001543015.1, s__Nitrosopumilus sp001543015, 95.0, 85.72, 0.01; GCA_013203245.1, s__Nitrosopumilus sp013203245, 95.0, 84.37, 0.01; GCA_902514275.1, s__Nitrosopumilus sp902514275, 95.0, 83.46, 0.02; GCA_013911135.1, s__Nitrosopumilus sp013911135, 95.0, 83.11, 0.0…	84.72	11	N/A
GCA_028066215.1	H1_metabat_bins_sspec.tsv.003	98.06	0	0	d__Archaea;p__Thermoproteota;c__Nitrososphaeria;o__Nitrososphaerales;f__Nitrosopumilaceae;g__Nitrosopumilus;s__Nitrosopumilus sp900620265	GCA_900620265.1	95	d__Archaea;p__Thermoproteota;c__Nitrososphaeria;o__Nitrososphaerales;f__Nitrosopumilaceae;g__Nitrosopumilus;s__Nitrosopumilus sp900620265	99.64	0.85	GCA_900620265.1	95	d__Archaea;p__Thermoproteota;c__Nitrososphaeria;o__Nitrososphaerales;f__Nitrosopumilaceae;g__Nitrosopumilus;s__Nitrosopumilus sp900620265	99.64	0.85	d__Archaea;p__Thermoproteota;c__Nitrososphaeria;o__Nitrososphaerales;f__Nitrosopumilaceae;g__Nitrosopumilus;s__	taxonomic classification defined by topology and ANI	topological placement and ANI have congruent species assignments	GCA_905612485.1, s__Nitrosopumilus sp905612485, 95.0, 87.66, 0.01; GCA_905616385.1, s__Nitrosopumilus sp905616385, 95.0, 87.19, 0.02; GCA_001543015.1, s__Nitrosopumilus sp001543015, 95.0, 85.72, 0.01; GCA_018263505.1, s__Nitrosopumilus sp018263505, 95.0, 84.35, 0.01; GCA_902514275.1, s__Nitrosopumilus sp902514275, 95.0, 83.46, 0.02; GCA_013911135.1, s__Nitrosopumilus sp013911135, 95.0, 83.1, 0.01…	85.96	11	N/A
GCA_028066225.1	IB3_deep_metabat_bins_sens.tsv.003	98.06	0	0	d__Archaea;p__Thermoproteota;c__Nitrososphaeria;o__Nitrososphaerales;f__Nitrosopumilaceae;g__Nitrosopumilus;s__Nitrosopumilus sp900620265	GCA_900620265.1	95	d__Archaea;p__Thermoproteota;c__Nitrososphaeria;o__Nitrososphaerales;f__Nitrosopumilaceae;g__Nitrosopumilus;s__Nitrosopumilus sp900620265	98.52	0.84	GCA_900620265.1	95	d__Archaea;p__Thermoproteota;c__Nitrososphaeria;o__Nitrososphaerales;f__Nitrosopumilaceae;g__Nitrosopumilus;s__Nitrosopumilus sp900620265	98.52	0.84	d__Archaea;p__Thermoproteota;c__Nitrososphaeria;o__Nitrososphaerales;f__Nitrosopumilaceae;g__Nitrosopumilus;s__	taxonomic classification defined by topology and ANI	topological placement and ANI have congruent species assignments	GCA_001543015.1, s__Nitrosopumilus sp001543015, 95.0, 88.25, 0.01; GCA_905612485.1, s__Nitrosopumilus sp905612485, 95.0, 87.71, 0.01; GCA_905616385.1, s__Nitrosopumilus sp905616385, 95.0, 85.78, 0.01; GCA_013911135.1, s__Nitrosopumilus sp013911135, 95.0, 84.35, 0.01; GCA_902514275.1, s__Nitrosopumilus sp902514275, 95.0, 82.96, 0.02; GCA_905612295.1, s__Nitrosopumilus sp905612295, 95.0, 82.8, 0.02…	86.86	11	N/A
GCA_028066405.1	M2_metabat_bins_sspec.tsv.003	97.57	0	0	d__Archaea;p__Thermoproteota;c__Nitrososphaeria;o__Nitrososphaerales;f__Nitrosopumilaceae;g__Nitrosopumilus;s__Nitrosopumilus sp900620265	GCA_900620265.1	95	d__Archaea;p__Thermoproteota;c__Nitrososphaeria;o__Nitrososphaerales;f__Nitrosopumilaceae;g__Nitrosopumilus;s__Nitrosopumilus sp900620265	99.81	0.88	GCA_900620265.1	95	d__Archaea;p__Thermoproteota;c__Nitrososphaeria;o__Nitrososphaerales;f__Nitrosopumilaceae;g__Nitrosopumilus;s__Nitrosopumilus sp900620265	99.81	0.88	d__Archaea;p__Thermoproteota;c__Nitrososphaeria;o__Nitrososphaerales;f__Nitrosopumilaceae;g__Nitrosopumilus;s__	taxonomic classification defined by topology and ANI	topological placement and ANI have congruent species assignments	GCA_001543015.1, s__Nitrosopumilus sp001543015, 95.0, 88.25, 0.01; GCA_905612485.1, s__Nitrosopumilus sp905612485, 95.0, 87.71, 0.01; GCA_905616385.1, s__Nitrosopumilus sp905616385, 95.0, 87.09, 0.01; GCF_000299395.1, s__Nitrosopumilus sediminis, 95.0, 83.91, 0.01; GCA_018263505.1, s__Nitrosopumilus sp018263505, 95.0, 83.83, 0.01; GCA_905612295.1, s__Nitrosopumilus sp905612295, 95.0, 83.8, 0.02; …	83.5	11	N/A
GCA_028066415.1	IB2_deep_metabat_bins_2.tsv.004	97.57	0	0	d__Archaea;p__Thermoproteota;c__Nitrososphaeria;o__Nitrososphaerales;f__Nitrosopumilaceae;g__Nitrosopumilus;s__Nitrosopumilus sp900620265	GCA_900620265.1	95	d__Archaea;p__Thermoproteota;c__Nitrososphaeria;o__Nitrososphaerales;f__Nitrosopumilaceae;g__Nitrosopumilus;s__Nitrosopumilus sp900620265	98.02	0.81	GCA_900620265.1	95	d__Archaea;p__Thermoproteota;c__Nitrososphaeria;o__Nitrososphaerales;f__Nitrosopumilaceae;g__Nitrosopumilus;s__Nitrosopumilus sp900620265	98.02	0.81	d__Archaea;p__Thermoproteota;c__Nitrososphaeria;o__Nitrososphaerales;f__Nitrosopumilaceae;g__Nitrosopumilus;s__	taxonomic classification defined by topology and ANI	topological placement and ANI have congruent species assignments	GCA_905616385.1, s__Nitrosopumilus sp905616385, 95.0, 91.18, 0.01; GCA_905612485.1, s__Nitrosopumilus sp905612485, 95.0, 87.71, 0.01; GCA_001437625.1, s__Nitrosopumilus sp001437625, 95.0, 85.04, 0.01; GCA_001543015.1, s__Nitrosopumilus sp001543015, 95.0, 84.78, 0.01; GCA_905612295.1, s__Nitrosopumilus sp905612295, 95.0, 84.1, 0.02; GCA_018263505.1, s__Nitrosopumilus sp018263505, 95.0, 83.5, 0.01;…	85.28	11	N/A
GCA_028066555.1	IB3_shallow_metabat_bins_2.tsv.001	94.17	0	0	d__Archaea;p__Thermoproteota;c__Nitrososphaeria;o__Nitrososphaerales;f__Nitrosopumilaceae;g__Nitrosopumilus;s__Nitrosopumilus sp900620265	GCA_900620265.1	95	d__Archaea;p__Thermoproteota;c__Nitrososphaeria;o__Nitrososphaerales;f__Nitrosopumilaceae;g__Nitrosopumilus;s__Nitrosopumilus sp900620265	98.55	0.87	GCA_900620265.1	95	d__Archaea;p__Thermoproteota;c__Nitrososphaeria;o__Nitrososphaerales;f__Nitrosopumilaceae;g__Nitrosopumilus;s__Nitrosopumilus sp900620265	98.55	0.87	d__Archaea;p__Thermoproteota;c__Nitrososphaeria;o__Nitrososphaerales;f__Nitrosopumilaceae;g__Nitrosopumilus;s__	taxonomic classification defined by topology and ANI	topological placement and ANI have congruent species assignments	GCA_905612485.1, s__Nitrosopumilus sp905612485, 95.0, 87.76, 0.01; GCA_905616385.1, s__Nitrosopumilus sp905616385, 95.0, 86.72, 0.02; GCA_902514275.1, s__Nitrosopumilus sp902514275, 95.0, 82.96, 0.02; GCA_905612295.1, s__Nitrosopumilus sp905612295, 95.0, 82.94, 0.02; GCA_001437625.1, s__Nitrosopumilus sp001437625, 95.0, 82.1, 0.01; GCA_013203245.1, s__Nitrosopumilus sp013203245, 95.0, 82.09, 0.01…	82.26	11	N/A
GCA_905479565.1	10_20180412_Bin_MAXBIN_028_sub_1	95.63	7.61	60	d__Archaea;p__Thermoproteota;c__Nitrososphaeria;o__Nitrososphaerales;f__Nitrosopumilaceae;g__Nitrosopumilus;s__Nitrosopumilus sp905479565	GCA_905479565.1	95	d__Archaea;p__Thermoproteota;c__Nitrososphaeria;o__Nitrososphaerales;f__Nitrosopumilaceae;g__Nitrosopumilus;s__Nitrosopumilus sp905479565	100	0.99	GCA_905479565.1	95	d__Archaea;p__Thermoproteota;c__Nitrososphaeria;o__Nitrososphaerales;f__Nitrosopumilaceae;g__Nitrosopumilus;s__Nitrosopumilus sp905479565	100	0.99	d__Archaea;p__Thermoproteota;c__Nitrososphaeria;o__Nitrososphaerales;f__Nitrosopumilaceae;g__Nitrosopumilus;s__	taxonomic classification defined by topology and ANI	topological placement and ANI have congruent species assignments	GCF_013407165.1, s__Nitrosopumilus oxyclinae, 95.0, 87.15, 0.83; GCA_013203245.1, s__Nitrosopumilus sp013203245, 95.0, 84.38, 0.66; GCA_014384555.1, s__Nitrosopumilus sp014384555, 95.0, 84.27, 0.74; GCF_013407145.1, s__Nitrosopumilus cobalaminigenes, 95.0, 83.74, 0.76; GCF_000299395.1, s__Nitrosopumilus sediminis, 95.0, 82.81, 0.76; GCA_013043295.1, s__Nitrosopumilus sp013043295, 95.0, 82.68, 0.7…	81.18	11	N/A
GCA_013407185.1	strain: PS0	100	0	0	d__Archaea;p__Thermoproteota;c__Nitrososphaeria;o__Nitrososphaerales;f__Nitrosopumilaceae;g__Nitrosopumilus;s__Nitrosopumilus ureiphilus	GCF_013407185.1	95	d__Archaea;p__Thermoproteota;c__Nitrososphaeria;o__Nitrososphaerales;f__Nitrosopumilaceae;g__Nitrosopumilus;s__Nitrosopumilus ureiphilus	100	1	GCF_013407185.1	95	d__Archaea;p__Thermoproteota;c__Nitrososphaeria;o__Nitrososphaerales;f__Nitrosopumilaceae;g__Nitrosopumilus;s__Nitrosopumilus ureiphilus	100	1	d__Archaea;p__Thermoproteota;c__Nitrososphaeria;o__Nitrososphaerales;f__Nitrosopumilaceae;g__Nitrosopumilus;s__	taxonomic classification defined by topology and ANI	topological placement and ANI have congruent species assignments	GCF_014078525.1, s__Nitrosopumilus sp014078525, 95.0, 86.36, 0.77; GCF_000956175.1, s__Nitrosopumilus adriaticus, 95.0, 86.34, 0.76; GCF_003175215.1, s__Nitrosopumilus sp003175215, 95.0, 85.5, 0.74; GCA_001510275.1, s__Nitrosopumilus sp001510275, 95.0, 82.94, 0.86; GCA_016784625.1, s__Nitrosopumilus sp016784625, 95.0, 82.78, 0.74; GCF_000242875.2, s__Nitrosopumilus salaria, 95.0, 82.17, 0.69; GCA…	93.55	11	N/A
GCA_021323705.1	Centralia_MAG_78	98.54	0.97	0	d__Archaea;p__Thermoproteota;c__Nitrososphaeria;o__Nitrososphaerales;f__Nitrosopumilaceae;g__Nitrosotalea;s__	N/A	N/A	N/A	N/A	N/A	GCF_011319465.1	95	d__Archaea;p__Thermoproteota;c__Nitrososphaeria;o__Nitrososphaerales;f__Nitrosopumilaceae;g__Nitrosotalea;s__Nitrosotalea sp011319465	79.75	0.53	d__Archaea;p__Thermoproteota;c__Nitrososphaeria;o__Nitrososphaerales;f__Nitrosopumilaceae;g__Nitrosotalea;s__	taxonomic classification defined by topology and ANI	N/A	GCA_013288545.1, s__Nitrosotalea sp013288545, 95.0, 77.73, 0.27; GCA_005877205.1, s__Nitrosotalea sp005877205, 95.0, 77.7, 0.28; GCA_007280465.1, s__Nitrosotalea sp007280465, 95.0, 77.64, 0.24; GCF_011319475.1, s__Nitrosotalea sp011319475, 95.0, 77.51, 0.27; GCA_001920395.1, s__Nitrosotalea sp001920395, 95.0, 77.48, 0.21; GCF_900167955.1, s__Nitrosotalea bavarica, 95.0, 77.44, 0.27; GCF_900177045…	90.18	11	0.943082
GCA_021325595.1	Centralia_MAG_119	99.51	0.97	0	d__Archaea;p__Thermoproteota;c__Nitrososphaeria;o__Nitrososphaerales;f__Nitrosopumilaceae;g__Nitrosotalea;s__	N/A	N/A	N/A	N/A	N/A	N/A	N/A	N/A	N/A	N/A	d__Archaea;p__Thermoproteota;c__Nitrososphaeria;o__Nitrososphaerales;f__Nitrosopumilaceae;g__Nitrosotalea;s__	ANI	N/A	GCA_013288545.1, s__Nitrosotalea sp013288545, 95.0, 78.77, 0.36; GCF_900167955.1, s__Nitrosotalea bavarica, 95.0, 78.57, 0.35; GCA_900065925.1, s__Nitrosotalea devanaterra, 95.0, 78.55, 0.39; GCF_900177045.1, s__Nitrosotalea okcheonensis, 95.0, 78.44, 0.36; GCF_011319475.1, s__Nitrosotalea sp011319475, 95.0, 78.43, 0.34; GCA_007280465.1, s__Nitrosotalea sp007280465, 95.0, 78.37, 0.42; GCF_0113194…	90.46	11	0.92131
GCA_021325615.1	Centralia_MAG_109	91.26	0.97	0	d__Archaea;p__Thermoproteota;c__Nitrososphaeria;o__Nitrososphaerales;f__Nitrosopumilaceae;g__Nitrosotalea;s__	N/A	N/A	N/A	N/A	N/A	GCF_011319465.1	95	d__Archaea;p__Thermoproteota;c__Nitrososphaeria;o__Nitrososphaerales;f__Nitrosopumilaceae;g__Nitrosotalea;s__Nitrosotalea sp011319465	77.56	0.22	d__Archaea;p__Thermoproteota;c__Nitrososphaeria;o__Nitrososphaerales;f__Nitrosopumilaceae;g__Nitrosotalea;s__	taxonomic classification defined by topology and ANI	N/A	GCA_001920395.1, s__Nitrosotalea sp001920395, 95.0, 77.26, 0.08; GCA_005877205.1, s__Nitrosotalea sp005877205, 95.0, 76.9, 0.15; GCF_900177045.1, s__Nitrosotalea okcheonensis, 95.0, 76.72, 0.1; GCA_001917995.1, s__Nitrosotalea sp001917995, 95.0, 76.69, 0.11; GCA_900065925.1, s__Nitrosotalea devanaterra, 95.0, 76.6, 0.09; GCF_011319475.1, s__Nitrosotalea sp011319475, 95.0, 76.49, 0.13; GCA_0072804…	81.88	11	0.944264
GCA_023252335.1	t3.48	92.23	0.97	100	d__Archaea;p__Thermoproteota;c__Nitrososphaeria;o__Nitrososphaerales;f__Nitrosopumilaceae;g__Nitrosotalea;s__	N/A	N/A	N/A	N/A	N/A	GCF_900177045.1	95	d__Archaea;p__Thermoproteota;c__Nitrososphaeria;o__Nitrososphaerales;f__Nitrosopumilaceae;g__Nitrosotalea;s__Nitrosotalea okcheonensis	86.41	0.77	d__Archaea;p__Thermoproteota;c__Nitrososphaeria;o__Nitrososphaerales;f__Nitrosopumilaceae;g__Nitrosotalea;s__	taxonomic classification defined by topology and ANI	N/A	GCA_013288545.1, s__Nitrosotalea sp013288545, 95.0, 84.43, 0.6; GCF_011319475.1, s__Nitrosotalea sp011319475, 95.0, 83.84, 0.67; GCA_900065925.1, s__Nitrosotalea devanaterra, 95.0, 83.72, 0.76; GCF_900167955.1, s__Nitrosotalea bavarica, 95.0, 81.56, 0.62; GCA_007280465.1, s__Nitrosotalea sp007280465, 95.0, 81.38, 0.66; GCF_900143675.1, s__Nitrosotalea sinensis, 95.0, 80.69, 0.6; GCA_001917995.1, …	90.15	11	0.987187
GCA_025350175.1	GL140_3_metabat_33	91.99	5.99	75	d__Archaea;p__Thermoproteota;c__Nitrososphaeria;o__Nitrososphaerales;f__Nitrosopumilaceae;g__Nitrosotalea;s__	N/A	N/A	N/A	N/A	N/A	GCA_007280465.1	95	d__Archaea;p__Thermoproteota;c__Nitrososphaeria;o__Nitrososphaerales;f__Nitrosopumilaceae;g__Nitrosotalea;s__Nitrosotalea sp007280465	92.93	0.73	d__Archaea;p__Thermoproteota;c__Nitrososphaeria;o__Nitrososphaerales;f__Nitrosopumilaceae;g__Nitrosotalea;s__	taxonomic classification defined by topology and ANI	N/A	GCF_900167955.1, s__Nitrosotalea bavarica, 95.0, 89.43, 0.85; GCA_013288545.1, s__Nitrosotalea sp013288545, 95.0, 82.86, 0.6; GCA_900065925.1, s__Nitrosotalea devanaterra, 95.0, 82.39, 0.73; GCF_011319475.1, s__Nitrosotalea sp011319475, 95.0, 81.74, 0.59; GCF_900177045.1, s__Nitrosotalea okcheonensis, 95.0, 81.43, 0.71; GCF_900143675.1, s__Nitrosotalea sinensis, 95.0, 80.14, 0.6; GCA_001917995.1,…	69.79	11	0.997305
GCA_027315065.1	clean277	97.98	0	0	d__Archaea;p__Thermoproteota;c__Nitrososphaeria;o__Nitrososphaerales;f__Nitrosopumilaceae;g__Nitrosotalea;s__	N/A	N/A	N/A	N/A	N/A	GCF_011319465.1	95	d__Archaea;p__Thermoproteota;c__Nitrososphaeria;o__Nitrososphaerales;f__Nitrosopumilaceae;g__Nitrosotalea;s__Nitrosotalea sp011319465	84.87	0.69	d__Archaea;p__Thermoproteota;c__Nitrososphaeria;o__Nitrososphaerales;f__Nitrosopumilaceae;g__Nitrosotalea;s__	taxonomic classification defined by topology and ANI	N/A	GCA_005877205.1, s__Nitrosotalea sp005877205, 95.0, 77.83, 0.29; GCA_007280465.1, s__Nitrosotalea sp007280465, 95.0, 77.81, 0.28; GCA_001920395.1, s__Nitrosotalea sp001920395, 95.0, 77.77, 0.23; GCF_011319475.1, s__Nitrosotalea sp011319475, 95.0, 77.75, 0.25; GCA_900065925.1, s__Nitrosotalea devanaterra, 95.0, 77.72, 0.23; GCF_900167955.1, s__Nitrosotalea bavarica, 95.0, 77.68, 0.28; GCF_90017704…	91.53	11	0.971852
GCA_028866655.1	REEA83	96.6	0.97	100	d__Archaea;p__Thermoproteota;c__Nitrososphaeria;o__Nitrososphaerales;f__Nitrosopumilaceae;g__Nitrosotalea;s__	N/A	N/A	N/A	N/A	N/A	GCF_900177045.1	95	d__Archaea;p__Thermoproteota;c__Nitrososphaeria;o__Nitrososphaerales;f__Nitrosopumilaceae;g__Nitrosotalea;s__Nitrosotalea okcheonensis	86.54	0.89	d__Archaea;p__Thermoproteota;c__Nitrososphaeria;o__Nitrososphaerales;f__Nitrosopumilaceae;g__Nitrosotalea;s__	taxonomic classification defined by topology and ANI	N/A	GCA_013288545.1, s__Nitrosotalea sp013288545, 95.0, 84.99, 0.64; GCF_011319475.1, s__Nitrosotalea sp011319475, 95.0, 84.39, 0.71; GCA_900065925.1, s__Nitrosotalea devanaterra, 95.0, 84.25, 0.86; GCF_900167955.1, s__Nitrosotalea bavarica, 95.0, 82.1, 0.72; GCA_007280465.1, s__Nitrosotalea sp007280465, 95.0, 82.08, 0.67; GCF_900143675.1, s__Nitrosotalea sinensis, 95.0, 80.96, 0.68; GCA_005877205.1,…	85.56	11	0.986151
GCA_028866855.1	REEA78	94.1	0.97	100	d__Archaea;p__Thermoproteota;c__Nitrososphaeria;o__Nitrososphaerales;f__Nitrosopumilaceae;g__Nitrosotalea;s__	N/A	N/A	N/A	N/A	N/A	GCF_011319465.1	95	d__Archaea;p__Thermoproteota;c__Nitrososphaeria;o__Nitrososphaerales;f__Nitrosopumilaceae;g__Nitrosotalea;s__Nitrosotalea sp011319465	83.41	0.67	d__Archaea;p__Thermoproteota;c__Nitrososphaeria;o__Nitrososphaerales;f__Nitrosopumilaceae;g__Nitrosotalea;s__	taxonomic classification defined by topology and ANI	N/A	GCA_007280465.1, s__Nitrosotalea sp007280465, 95.0, 78.14, 0.24; GCF_011319475.1, s__Nitrosotalea sp011319475, 95.0, 78.09, 0.28; GCA_900065925.1, s__Nitrosotalea devanaterra, 95.0, 78.08, 0.32; GCF_900167955.1, s__Nitrosotalea bavarica, 95.0, 78.08, 0.3; GCA_001917995.1, s__Nitrosotalea sp001917995, 95.0, 78.04, 0.24; GCA_005877205.1, s__Nitrosotalea sp005877205, 95.0, 77.99, 0.33; GCA_013288545…	86.16	11	0.957243
GCA_028866895.1	REEA70	99.51	0	0	d__Archaea;p__Thermoproteota;c__Nitrososphaeria;o__Nitrososphaerales;f__Nitrosopumilaceae;g__Nitrosotalea;s__	N/A	N/A	N/A	N/A	N/A	GCF_011319465.1	95	d__Archaea;p__Thermoproteota;c__Nitrososphaeria;o__Nitrososphaerales;f__Nitrosopumilaceae;g__Nitrosotalea;s__Nitrosotalea sp011319465	77.46	0.21	d__Archaea;p__Thermoproteota;c__Nitrososphaeria;o__Nitrososphaerales;f__Nitrosopumilaceae;g__Nitrosotalea;s__	taxonomic classification defined by topology and ANI	N/A	GCA_001920395.1, s__Nitrosotalea sp001920395, 95.0, 77.4, 0.11; GCA_005877205.1, s__Nitrosotalea sp005877205, 95.0, 77.37, 0.15; GCF_011319475.1, s__Nitrosotalea sp011319475, 95.0, 77.32, 0.13; GCA_007280465.1, s__Nitrosotalea sp007280465, 95.0, 77.31, 0.11; GCF_900167955.1, s__Nitrosotalea bavarica, 95.0, 77.2, 0.11; GCA_900065925.1, s__Nitrosotalea devanaterra, 95.0, 77.15, 0.09; GCA_001917995.…	91.06	11	0.945201
GCA_028867275.1	REEA57	96.6	0	0	d__Archaea;p__Thermoproteota;c__Nitrososphaeria;o__Nitrososphaerales;f__Nitrosopumilaceae;g__Nitrosotalea;s__	N/A	N/A	N/A	N/A	N/A	GCF_011319475.1	95	d__Archaea;p__Thermoproteota;c__Nitrososphaeria;o__Nitrososphaerales;f__Nitrosopumilaceae;g__Nitrosotalea;s__Nitrosotalea sp011319475	87.64	0.69	d__Archaea;p__Thermoproteota;c__Nitrososphaeria;o__Nitrososphaerales;f__Nitrosopumilaceae;g__Nitrosotalea;s__	taxonomic classification defined by topology and ANI	N/A	GCA_013288545.1, s__Nitrosotalea sp013288545, 95.0, 85.21, 0.65; GCA_900065925.1, s__Nitrosotalea devanaterra, 95.0, 84.6, 0.71; GCF_900177045.1, s__Nitrosotalea okcheonensis, 95.0, 83.8, 0.72; GCF_900167955.1, s__Nitrosotalea bavarica, 95.0, 82.0, 0.63; GCA_007280465.1, s__Nitrosotalea sp007280465, 95.0, 81.68, 0.69; GCF_900143675.1, s__Nitrosotalea sinensis, 95.0, 80.61, 0.6; GCA_001917995.1, s…	87.97	11	0.988232
GCA_028867595.1	REEA25	96.12	0	0	d__Archaea;p__Thermoproteota;c__Nitrososphaeria;o__Nitrososphaerales;f__Nitrosopumilaceae;g__Nitrosotalea;s__	N/A	N/A	N/A	N/A	N/A	GCF_011319465.1	95	d__Archaea;p__Thermoproteota;c__Nitrososphaeria;o__Nitrososphaerales;f__Nitrosopumilaceae;g__Nitrosotalea;s__Nitrosotalea sp011319465	80.75	0.57	d__Archaea;p__Thermoproteota;c__Nitrososphaeria;o__Nitrososphaerales;f__Nitrosopumilaceae;g__Nitrosotalea;s__	taxonomic classification defined by topology and ANI	N/A	GCF_011319475.1, s__Nitrosotalea sp011319475, 95.0, 78.07, 0.3; GCA_007280465.1, s__Nitrosotalea sp007280465, 95.0, 77.96, 0.3; GCA_001917995.1, s__Nitrosotalea sp001917995, 95.0, 77.89, 0.25; GCA_005877205.1, s__Nitrosotalea sp005877205, 95.0, 77.86, 0.26; GCA_013288545.1, s__Nitrosotalea sp013288545, 95.0, 77.81, 0.3; GCF_900167955.1, s__Nitrosotalea bavarica, 95.0, 77.73, 0.28; GCF_900143675.1…	85.05	11	0.946181
GCA_028867675.1	REEA23	97.09	0.97	0	d__Archaea;p__Thermoproteota;c__Nitrososphaeria;o__Nitrososphaerales;f__Nitrosopumilaceae;g__Nitrosotalea;s__	N/A	N/A	N/A	N/A	N/A	N/A	N/A	N/A	N/A	N/A	d__Archaea;p__Thermoproteota;c__Nitrososphaeria;o__Nitrososphaerales;f__Nitrosopumilaceae;g__Nitrosotalea;s__	taxonomic classification defined by topology and ANI	N/A	GCA_007280465.1, s__Nitrosotalea sp007280465, 95.0, 83.78, 0.77; GCF_900167955.1, s__Nitrosotalea bavarica, 95.0, 83.76, 0.71; GCA_013288545.1, s__Nitrosotalea sp013288545, 95.0, 82.59, 0.57; GCF_011319475.1, s__Nitrosotalea sp011319475, 95.0, 82.12, 0.58; GCA_900065925.1, s__Nitrosotalea devanaterra, 95.0, 81.92, 0.68; GCF_900177045.1, s__Nitrosotalea okcheonensis, 95.0, 81.03, 0.57; GCF_9001436…	89.01	11	0.98227
GCA_028867755.1	REEA16	99.51	0	0	d__Archaea;p__Thermoproteota;c__Nitrososphaeria;o__Nitrososphaerales;f__Nitrosopumilaceae;g__Nitrosotalea;s__	N/A	N/A	N/A	N/A	N/A	GCF_011319465.1	95	d__Archaea;p__Thermoproteota;c__Nitrososphaeria;o__Nitrososphaerales;f__Nitrosopumilaceae;g__Nitrosotalea;s__Nitrosotalea sp011319465	83.14	0.68	d__Archaea;p__Thermoproteota;c__Nitrososphaeria;o__Nitrososphaerales;f__Nitrosopumilaceae;g__Nitrosotalea;s__	taxonomic classification defined by topology and ANI	N/A	GCA_005877205.1, s__Nitrosotalea sp005877205, 95.0, 78.25, 0.33; GCA_001917995.1, s__Nitrosotalea sp001917995, 95.0, 78.21, 0.3; GCF_011319475.1, s__Nitrosotalea sp011319475, 95.0, 78.12, 0.27; GCA_007280465.1, s__Nitrosotalea sp007280465, 95.0, 78.1, 0.34; GCA_013288545.1, s__Nitrosotalea sp013288545, 95.0, 78.07, 0.34; GCF_900167955.1, s__Nitrosotalea bavarica, 95.0, 77.96, 0.33; GCA_001920395.…	93.57	11	0.959901
GCA_028867785.1	REEA14	98.54	0	0	d__Archaea;p__Thermoproteota;c__Nitrososphaeria;o__Nitrososphaerales;f__Nitrosopumilaceae;g__Nitrosotalea;s__	N/A	N/A	N/A	N/A	N/A	GCF_011319465.1	95	d__Archaea;p__Thermoproteota;c__Nitrososphaeria;o__Nitrososphaerales;f__Nitrosopumilaceae;g__Nitrosotalea;s__Nitrosotalea sp011319465	80.21	0.55	d__Archaea;p__Thermoproteota;c__Nitrososphaeria;o__Nitrososphaerales;f__Nitrosopumilaceae;g__Nitrosotalea;s__	taxonomic classification defined by topology and ANI	N/A	GCA_001920395.1, s__Nitrosotalea sp001920395, 95.0, 78.06, 0.21; GCA_005877205.1, s__Nitrosotalea sp005877205, 95.0, 77.78, 0.24; GCF_011319475.1, s__Nitrosotalea sp011319475, 95.0, 77.69, 0.25; GCA_013288545.1, s__Nitrosotalea sp013288545, 95.0, 77.5, 0.25; GCA_001917995.1, s__Nitrosotalea sp001917995, 95.0, 77.5, 0.24; GCA_900065925.1, s__Nitrosotalea devanaterra, 95.0, 77.44, 0.23; GCF_9001436…	91.58	11	0.95038
GCA_900167955.1	SBT1	97.57	1.94	50	d__Archaea;p__Thermoproteota;c__Nitrososphaeria;o__Nitrososphaerales;f__Nitrosopumilaceae;g__Nitrosotalea;s__Nitrosotalea bavarica	GCF_900167955.1	95	d__Archaea;p__Thermoproteota;c__Nitrososphaeria;o__Nitrososphaerales;f__Nitrosopumilaceae;g__Nitrosotalea;s__Nitrosotalea bavarica	100	1	GCF_900167955.1	95	d__Archaea;p__Thermoproteota;c__Nitrososphaeria;o__Nitrososphaerales;f__Nitrosopumilaceae;g__Nitrosotalea;s__Nitrosotalea bavarica	100	1	d__Archaea;p__Thermoproteota;c__Nitrososphaeria;o__Nitrososphaerales;f__Nitrosopumilaceae;g__Nitrosotalea;s__	taxonomic classification defined by topology and ANI	topological placement and ANI have congruent species assignments	GCA_007280465.1, s__Nitrosotalea sp007280465, 95.0, 89.19, 0.91; GCA_013288545.1, s__Nitrosotalea sp013288545, 95.0, 83.07, 0.6; GCA_900065925.1, s__Nitrosotalea devanaterra, 95.0, 82.73, 0.71; GCF_011319475.1, s__Nitrosotalea sp011319475, 95.0, 82.29, 0.59; GCF_900177045.1, s__Nitrosotalea okcheonensis, 95.0, 81.74, 0.63; GCF_900143675.1, s__Nitrosotalea sinensis, 95.0, 80.33, 0.56; GCA_00191799…	88.74	11	N/A
GCA_900065925.1		98.54	0	0	d__Archaea;p__Thermoproteota;c__Nitrososphaeria;o__Nitrososphaerales;f__Nitrosopumilaceae;g__Nitrosotalea;s__Nitrosotalea devanaterra	GCA_900065925.1	95	d__Archaea;p__Thermoproteota;c__Nitrososphaeria;o__Nitrososphaerales;f__Nitrosopumilaceae;g__Nitrosotalea;s__Nitrosotalea devanaterra	100	1	GCA_900065925.1	95	d__Archaea;p__Thermoproteota;c__Nitrososphaeria;o__Nitrososphaerales;f__Nitrosopumilaceae;g__Nitrosotalea;s__Nitrosotalea devanaterra	100	1	d__Archaea;p__Thermoproteota;c__Nitrososphaeria;o__Nitrososphaerales;f__Nitrosopumilaceae;g__Nitrosotalea;s__	taxonomic classification defined by topology and ANI	topological placement and ANI have congruent species assignments	GCA_013288545.1, s__Nitrosotalea sp013288545, 95.0, 88.57, 0.79; GCF_011319475.1, s__Nitrosotalea sp011319475, 95.0, 84.53, 0.73; GCF_900177045.1, s__Nitrosotalea okcheonensis, 95.0, 83.41, 0.68; GCF_900167955.1, s__Nitrosotalea bavarica, 95.0, 82.73, 0.71; GCA_007280465.1, s__Nitrosotalea sp007280465, 95.0, 82.34, 0.78; GCF_900143675.1, s__Nitrosotalea sinensis, 95.0, 81.13, 0.63; GCF_011319465.…	89.01	11	N/A
GCA_900177045.1	NCS1	99.51	0	0	d__Archaea;p__Thermoproteota;c__Nitrososphaeria;o__Nitrososphaerales;f__Nitrosopumilaceae;g__Nitrosotalea;s__Nitrosotalea okcheonensis	GCF_900177045.1	95	d__Archaea;p__Thermoproteota;c__Nitrososphaeria;o__Nitrososphaerales;f__Nitrosopumilaceae;g__Nitrosotalea;s__Nitrosotalea okcheonensis	100	1	GCF_900177045.1	95	d__Archaea;p__Thermoproteota;c__Nitrososphaeria;o__Nitrososphaerales;f__Nitrosopumilaceae;g__Nitrosotalea;s__Nitrosotalea okcheonensis	100	1	d__Archaea;p__Thermoproteota;c__Nitrososphaeria;o__Nitrososphaerales;f__Nitrosopumilaceae;g__Nitrosotalea;s__	taxonomic classification defined by topology and ANI	topological placement and ANI have congruent species assignments	GCA_013288545.1, s__Nitrosotalea sp013288545, 95.0, 84.41, 0.78; GCF_011319475.1, s__Nitrosotalea sp011319475, 95.0, 83.49, 0.73; GCA_900065925.1, s__Nitrosotalea devanaterra, 95.0, 83.41, 0.68; GCF_900167955.1, s__Nitrosotalea bavarica, 95.0, 81.74, 0.63; GCA_007280465.1, s__Nitrosotalea sp007280465, 95.0, 81.27, 0.71; GCF_900143675.1, s__Nitrosotalea sinensis, 95.0, 80.49, 0.61; GCA_005877205.1…	91.48	11	N/A
GCA_900143675.1	NSIN	99.51	0.97	0	d__Archaea;p__Thermoproteota;c__Nitrososphaeria;o__Nitrososphaerales;f__Nitrosopumilaceae;g__Nitrosotalea;s__Nitrosotalea sinensis	GCF_900143675.1	95	d__Archaea;p__Thermoproteota;c__Nitrososphaeria;o__Nitrososphaerales;f__Nitrosopumilaceae;g__Nitrosotalea;s__Nitrosotalea sinensis	100	1	GCF_900143675.1	95	d__Archaea;p__Thermoproteota;c__Nitrososphaeria;o__Nitrososphaerales;f__Nitrosopumilaceae;g__Nitrosotalea;s__Nitrosotalea sinensis	100	1	d__Archaea;p__Thermoproteota;c__Nitrososphaeria;o__Nitrososphaerales;f__Nitrosopumilaceae;g__Nitrosotalea;s__	taxonomic classification defined by topology and ANI	topological placement and ANI have congruent species assignments	GCA_013288545.1, s__Nitrosotalea sp013288545, 95.0, 81.31, 0.59; GCF_011319475.1, s__Nitrosotalea sp011319475, 95.0, 81.26, 0.57; GCA_900065925.1, s__Nitrosotalea devanaterra, 95.0, 81.13, 0.63; GCF_900177045.1, s__Nitrosotalea okcheonensis, 95.0, 80.49, 0.61; GCF_900167955.1, s__Nitrosotalea bavarica, 95.0, 80.33, 0.56; GCA_007280465.1, s__Nitrosotalea sp007280465, 95.0, 80.27, 0.64; GCF_0113194…	93.49	11	N/A
GCA_005877295.1	TA_5	92.72	0	0	d__Archaea;p__Thermoproteota;c__Nitrososphaeria;o__Nitrososphaerales;f__Nitrosopumilaceae;g__Nitrosotalea;s__Nitrosotalea sp001917995	GCA_001917995.1	95	d__Archaea;p__Thermoproteota;c__Nitrososphaeria;o__Nitrososphaerales;f__Nitrosopumilaceae;g__Nitrosotalea;s__Nitrosotalea sp001917995	98.58	0.72	GCA_001917995.1	95	d__Archaea;p__Thermoproteota;c__Nitrososphaeria;o__Nitrososphaerales;f__Nitrosopumilaceae;g__Nitrosotalea;s__Nitrosotalea sp001917995	98.58	0.72	d__Archaea;p__Thermoproteota;c__Nitrososphaeria;o__Nitrososphaerales;f__Nitrosopumilaceae;g__Nitrosotalea;s__	taxonomic classification defined by topology and ANI	topological placement and ANI have congruent species assignments	GCA_005877205.1, s__Nitrosotalea sp005877205, 95.0, 83.28, 0.74; GCA_001920395.1, s__Nitrosotalea sp001920395, 95.0, 82.61, 0.56; GCF_900177045.1, s__Nitrosotalea okcheonensis, 95.0, 78.27, 0.29; GCA_900065925.1, s__Nitrosotalea devanaterra, 95.0, 78.19, 0.34; GCF_011319475.1, s__Nitrosotalea sp011319475, 95.0, 78.18, 0.29; GCA_013288545.1, s__Nitrosotalea sp013288545, 95.0, 78.08, 0.3; GCF_90016…	86.24	11	N/A
GCA_005877475.1	TA_1	96.69	0	0	d__Archaea;p__Thermoproteota;c__Nitrososphaeria;o__Nitrososphaerales;f__Nitrosopumilaceae;g__Nitrosotalea;s__Nitrosotalea sp001917995	GCA_001917995.1	95	d__Archaea;p__Thermoproteota;c__Nitrososphaeria;o__Nitrososphaerales;f__Nitrosopumilaceae;g__Nitrosotalea;s__Nitrosotalea sp001917995	98.85	0.75	GCA_001917995.1	95	d__Archaea;p__Thermoproteota;c__Nitrososphaeria;o__Nitrososphaerales;f__Nitrosopumilaceae;g__Nitrosotalea;s__Nitrosotalea sp001917995	98.85	0.75	d__Archaea;p__Thermoproteota;c__Nitrososphaeria;o__Nitrososphaerales;f__Nitrosopumilaceae;g__Nitrosotalea;s__	taxonomic classification defined by topology and ANI	topological placement and ANI have congruent species assignments	GCA_005877205.1, s__Nitrosotalea sp005877205, 95.0, 83.31, 0.76; GCA_001920395.1, s__Nitrosotalea sp001920395, 95.0, 82.44, 0.57; GCF_011319475.1, s__Nitrosotalea sp011319475, 95.0, 78.0, 0.27; GCA_013288545.1, s__Nitrosotalea sp013288545, 95.0, 77.99, 0.27; GCA_900065925.1, s__Nitrosotalea devanaterra, 95.0, 77.95, 0.33; GCA_007280465.1, s__Nitrosotalea sp007280465, 95.0, 77.95, 0.34; GCF_900167…	85.86	11	N/A
GCA_005877205.1	TA_9	97.5	0	0	d__Archaea;p__Thermoproteota;c__Nitrososphaeria;o__Nitrososphaerales;f__Nitrosopumilaceae;g__Nitrosotalea;s__Nitrosotalea sp005877205	GCA_005877205.1	95	d__Archaea;p__Thermoproteota;c__Nitrososphaeria;o__Nitrososphaerales;f__Nitrosopumilaceae;g__Nitrosotalea;s__Nitrosotalea sp005877205	100	0.99	GCA_005877205.1	95	d__Archaea;p__Thermoproteota;c__Nitrososphaeria;o__Nitrososphaerales;f__Nitrosopumilaceae;g__Nitrosotalea;s__Nitrosotalea sp005877205	100	0.99	d__Archaea;p__Thermoproteota;c__Nitrososphaeria;o__Nitrososphaerales;f__Nitrosopumilaceae;g__Nitrosotalea;s__	taxonomic classification defined by topology and ANI	topological placement and ANI have congruent species assignments	GCA_001920395.1, s__Nitrosotalea sp001920395, 95.0, 83.37, 0.65; GCA_001917995.1, s__Nitrosotalea sp001917995, 95.0, 83.21, 0.66; GCA_007280465.1, s__Nitrosotalea sp007280465, 95.0, 78.32, 0.3; GCF_011319475.1, s__Nitrosotalea sp011319475, 95.0, 77.95, 0.27; GCF_900177045.1, s__Nitrosotalea okcheonensis, 95.0, 77.93, 0.28; GCA_900065925.1, s__Nitrosotalea devanaterra, 95.0, 77.92, 0.3; GCA_013288…	93.46	11	N/A
GCA_026768455.1	strain: LSM1	99.03	0.97	0	d__Archaea;p__Thermoproteota;c__Nitrososphaeria;o__Nitrososphaerales;f__Nitrosopumilaceae;g__Nitrosotenuis;s__	N/A	N/A	N/A	N/A	N/A	GCF_000723185.1	95	d__Archaea;p__Thermoproteota;c__Nitrososphaeria;o__Nitrososphaerales;f__Nitrosopumilaceae;g__Nitrosotenuis;s__Nitrosotenuis uzonensis	78.76	0.36	d__Archaea;p__Thermoproteota;c__Nitrososphaeria;o__Nitrososphaerales;f__Nitrosopumilaceae;g__Nitrosotenuis;s__	taxonomic classification defined by topology and ANI	N/A	GCA_002499525.1, s__Nitrosotenuis sp002499525, 95.0, 78.53, 0.17; GCF_000955905.1, s__Nitrosotenuis cloacae, 95.0, 77.93, 0.29; GCF_002787055.1, s__Nitrosotenuis aquarius, 95.0, 77.92, 0.29; GCF_013407275.1, s__Nitrosotenuis sp013407275, 95.0, 77.9, 0.31; GCA_010028495.1, s__Nitrosotenuis sp010028495, 95.0, 77.87, 0.23; GCF_000685395.1, s__Nitrosotenuis chungbukensis, 95.0, 77.87, 0.31; GCA_01687…	94.34	11	0.946974
GCA_027347505.1	clean169	90.61	1.53	33.33	d__Archaea;p__Thermoproteota;c__Nitrososphaeria;o__Nitrososphaerales;f__Nitrosopumilaceae;g__Nitrosotenuis;s__	N/A	N/A	N/A	N/A	N/A	GCF_000955905.1	95	d__Archaea;p__Thermoproteota;c__Nitrososphaeria;o__Nitrososphaerales;f__Nitrosopumilaceae;g__Nitrosotenuis;s__Nitrosotenuis cloacae	89.98	0.94	d__Archaea;p__Thermoproteota;c__Nitrososphaeria;o__Nitrososphaerales;f__Nitrosopumilaceae;g__Nitrosotenuis;s__	taxonomic classification defined by topology and ANI	N/A	GCF_002787055.1, s__Nitrosotenuis aquarius, 95.0, 80.9, 0.79; GCA_016872015.1, s__Nitrosotenuis sp016872015, 95.0, 80.7, 0.65; GCA_016872055.1, s__Nitrosotenuis sp016872055, 95.0, 80.42, 0.62; GCA_010028495.1, s__Nitrosotenuis sp010028495, 95.0, 80.04, 0.57; GCA_002499525.1, s__Nitrosotenuis sp002499525, 95.0, 79.08, 0.44; GCA_900299125.1, s__Nitrosotenuis sp900299125, 95.0, 78.24, 0.37; GCF_0007…	77.47	11	0.992474
GCA_002787055.1	strain: AQ6F	99.68	1.94	0	d__Archaea;p__Thermoproteota;c__Nitrososphaeria;o__Nitrososphaerales;f__Nitrosopumilaceae;g__Nitrosotenuis;s__Nitrosotenuis aquarius	GCF_002787055.1	95	d__Archaea;p__Thermoproteota;c__Nitrososphaeria;o__Nitrososphaerales;f__Nitrosopumilaceae;g__Nitrosotenuis;s__Nitrosotenuis aquarius	100	1	GCF_002787055.1	95	d__Archaea;p__Thermoproteota;c__Nitrososphaeria;o__Nitrososphaerales;f__Nitrosopumilaceae;g__Nitrosotenuis;s__Nitrosotenuis aquarius	100	1	d__Archaea;p__Thermoproteota;c__Nitrososphaeria;o__Nitrososphaerales;f__Nitrosopumilaceae;g__Nitrosotenuis;s__	taxonomic classification defined by topology and ANI	topological placement and ANI have congruent species assignments	GCA_016872055.1, s__Nitrosotenuis sp016872055, 95.0, 89.92, 0.92; GCA_016872015.1, s__Nitrosotenuis sp016872015, 95.0, 89.07, 0.93; GCA_010028495.1, s__Nitrosotenuis sp010028495, 95.0, 81.53, 0.67; GCF_000955905.1, s__Nitrosotenuis cloacae, 95.0, 81.34, 0.72; GCA_900299125.1, s__Nitrosotenuis sp900299125, 95.0, 79.62, 0.5; GCA_002499525.1, s__Nitrosotenuis sp002499525, 95.0, 79.41, 0.55; GCF_0006…	94.44	11	N/A
GCA_000685395.1	strain: MY2	99.03	0.97	0	d__Archaea;p__Thermoproteota;c__Nitrososphaeria;o__Nitrososphaerales;f__Nitrosopumilaceae;g__Nitrosotenuis;s__Nitrosotenuis chungbukensis	GCF_000685395.1	95	d__Archaea;p__Thermoproteota;c__Nitrososphaeria;o__Nitrososphaerales;f__Nitrosopumilaceae;g__Nitrosotenuis;s__Nitrosotenuis chungbukensis	100	1	GCF_000685395.1	95	d__Archaea;p__Thermoproteota;c__Nitrososphaeria;o__Nitrososphaerales;f__Nitrosopumilaceae;g__Nitrosotenuis;s__Nitrosotenuis chungbukensis	100	1	d__Archaea;p__Thermoproteota;c__Nitrososphaeria;o__Nitrososphaerales;f__Nitrosopumilaceae;g__Nitrosotenuis;s__	taxonomic classification defined by topology and ANI	topological placement and ANI have congruent species assignments	GCF_013407275.1, s__Nitrosotenuis sp013407275, 95.0, 94.14, 0.89; GCA_016215465.1, s__Nitrosotenuis sp016215465, 95.0, 87.99, 0.79; GCA_016844685.1, s__Nitrosotenuis sp016844685, 95.0, 83.67, 0.82; GCA_004322465.1, s__Nitrosotenuis sp004322465, 95.0, 83.13, 0.74; GCF_002787055.1, s__Nitrosotenuis aquarius, 95.0, 78.07, 0.3; GCF_000955905.1, s__Nitrosotenuis cloacae, 95.0, 77.98, 0.33; GCA_0100284…	92.58	11	N/A
GCA_000955905.3	strain: SAT1	100	1.94	0	d__Archaea;p__Thermoproteota;c__Nitrososphaeria;o__Nitrososphaerales;f__Nitrosopumilaceae;g__Nitrosotenuis;s__Nitrosotenuis cloacae	GCF_000955905.1	95	d__Archaea;p__Thermoproteota;c__Nitrososphaeria;o__Nitrososphaerales;f__Nitrosopumilaceae;g__Nitrosotenuis;s__Nitrosotenuis cloacae	100	1	GCF_000955905.1	95	d__Archaea;p__Thermoproteota;c__Nitrososphaeria;o__Nitrososphaerales;f__Nitrosopumilaceae;g__Nitrosotenuis;s__Nitrosotenuis cloacae	100	1	d__Archaea;p__Thermoproteota;c__Nitrososphaeria;o__Nitrososphaerales;f__Nitrosopumilaceae;g__Nitrosotenuis;s__	taxonomic classification defined by topology and ANI	topological placement and ANI have congruent species assignments	GCF_002787055.1, s__Nitrosotenuis aquarius, 95.0, 81.34, 0.72; GCA_016872015.1, s__Nitrosotenuis sp016872015, 95.0, 81.18, 0.79; GCA_016872055.1, s__Nitrosotenuis sp016872055, 95.0, 80.61, 0.77; GCA_010028495.1, s__Nitrosotenuis sp010028495, 95.0, 80.26, 0.67; GCA_002499525.1, s__Nitrosotenuis sp002499525, 95.0, 79.24, 0.54; GCA_900299125.1, s__Nitrosotenuis sp900299125, 95.0, 78.42, 0.4; GCF_000…	94.55	11	N/A
GCA_004322465.1	GW928_bin.17	91.76	2.91	33.33	d__Archaea;p__Thermoproteota;c__Nitrososphaeria;o__Nitrososphaerales;f__Nitrosopumilaceae;g__Nitrosotenuis;s__Nitrosotenuis sp004322465	GCA_004322465.1	95	d__Archaea;p__Thermoproteota;c__Nitrososphaeria;o__Nitrososphaerales;f__Nitrosopumilaceae;g__Nitrosotenuis;s__Nitrosotenuis sp004322465	100	0.99	GCA_004322465.1	95	d__Archaea;p__Thermoproteota;c__Nitrososphaeria;o__Nitrososphaerales;f__Nitrosopumilaceae;g__Nitrosotenuis;s__Nitrosotenuis sp004322465	100	0.99	d__Archaea;p__Thermoproteota;c__Nitrososphaeria;o__Nitrososphaerales;f__Nitrosopumilaceae;g__Nitrosotenuis;s__	taxonomic classification defined by topology and ANI	topological placement and ANI have congruent species assignments	GCA_016215465.1, s__Nitrosotenuis sp016215465, 95.0, 83.59, 0.71; GCF_013407275.1, s__Nitrosotenuis sp013407275, 95.0, 83.23, 0.77; GCF_000685395.1, s__Nitrosotenuis chungbukensis, 95.0, 83.13, 0.74; GCA_016844685.1, s__Nitrosotenuis sp016844685, 95.0, 82.95, 0.72; GCF_002787055.1, s__Nitrosotenuis aquarius, 95.0, 77.36, 0.26; GCA_016872015.1, s__Nitrosotenuis sp016872015, 95.0, 77.13, 0.23; GCF_…	80.87	11	N/A
GCA_010028325.1	WBC_B_3_016	96.12	2.91	0	d__Archaea;p__Thermoproteota;c__Nitrososphaeria;o__Nitrososphaerales;f__Nitrosopumilaceae;g__Nitrosotenuis;s__Nitrosotenuis sp010028495	GCA_010028495.1	95	d__Archaea;p__Thermoproteota;c__Nitrososphaeria;o__Nitrososphaerales;f__Nitrosopumilaceae;g__Nitrosotenuis;s__Nitrosotenuis sp010028495	98.89	0.87	GCA_010028495.1	95	d__Archaea;p__Thermoproteota;c__Nitrososphaeria;o__Nitrososphaerales;f__Nitrosopumilaceae;g__Nitrosotenuis;s__Nitrosotenuis sp010028495	98.89	0.87	d__Archaea;p__Thermoproteota;c__Nitrososphaeria;o__Nitrososphaerales;f__Nitrosopumilaceae;g__Nitrosotenuis;s__	taxonomic classification defined by topology and ANI	topological placement and ANI have congruent species assignments	GCA_016872015.1, s__Nitrosotenuis sp016872015, 95.0, 81.53, 0.64; GCF_002787055.1, s__Nitrosotenuis aquarius, 95.0, 81.5, 0.74; GCA_016872055.1, s__Nitrosotenuis sp016872055, 95.0, 80.89, 0.65; GCF_000955905.1, s__Nitrosotenuis cloacae, 95.0, 80.44, 0.69; GCA_002499525.1, s__Nitrosotenuis sp002499525, 95.0, 79.71, 0.5; GCA_900299125.1, s__Nitrosotenuis sp900299125, 95.0, 78.89, 0.43; GCF_00068539…	81.56	11	N/A
GCA_010028385.1	WBC_A_1B_227	98.54	1.94	0	d__Archaea;p__Thermoproteota;c__Nitrososphaeria;o__Nitrososphaerales;f__Nitrosopumilaceae;g__Nitrosotenuis;s__Nitrosotenuis sp010028495	GCA_010028495.1	95	d__Archaea;p__Thermoproteota;c__Nitrososphaeria;o__Nitrososphaerales;f__Nitrosopumilaceae;g__Nitrosotenuis;s__Nitrosotenuis sp010028495	99.06	0.88	GCA_010028495.1	95	d__Archaea;p__Thermoproteota;c__Nitrososphaeria;o__Nitrososphaerales;f__Nitrosopumilaceae;g__Nitrosotenuis;s__Nitrosotenuis sp010028495	99.06	0.88	d__Archaea;p__Thermoproteota;c__Nitrososphaeria;o__Nitrososphaerales;f__Nitrosopumilaceae;g__Nitrosotenuis;s__	taxonomic classification defined by topology and ANI	topological placement and ANI have congruent species assignments	GCF_002787055.1, s__Nitrosotenuis aquarius, 95.0, 81.51, 0.72; GCA_016872015.1, s__Nitrosotenuis sp016872015, 95.0, 81.44, 0.66; GCA_016872055.1, s__Nitrosotenuis sp016872055, 95.0, 80.97, 0.65; GCF_000955905.1, s__Nitrosotenuis cloacae, 95.0, 80.4, 0.66; GCA_002499525.1, s__Nitrosotenuis sp002499525, 95.0, 79.51, 0.58; GCA_900299125.1, s__Nitrosotenuis sp900299125, 95.0, 78.97, 0.44; GCF_0134072…	82.05	11	N/A
GCA_010028425.1	WBC_9_1B_215	99.51	2.43	33.33	d__Archaea;p__Thermoproteota;c__Nitrososphaeria;o__Nitrososphaerales;f__Nitrosopumilaceae;g__Nitrosotenuis;s__Nitrosotenuis sp010028495	GCA_010028495.1	95	d__Archaea;p__Thermoproteota;c__Nitrososphaeria;o__Nitrososphaerales;f__Nitrosopumilaceae;g__Nitrosotenuis;s__Nitrosotenuis sp010028495	99.23	0.89	GCA_010028495.1	95	d__Archaea;p__Thermoproteota;c__Nitrososphaeria;o__Nitrososphaerales;f__Nitrosopumilaceae;g__Nitrosotenuis;s__Nitrosotenuis sp010028495	99.23	0.89	d__Archaea;p__Thermoproteota;c__Nitrososphaeria;o__Nitrososphaerales;f__Nitrosopumilaceae;g__Nitrosotenuis;s__	taxonomic classification defined by topology and ANI	topological placement and ANI have congruent species assignments	GCA_016872015.1, s__Nitrosotenuis sp016872015, 95.0, 81.53, 0.67; GCF_002787055.1, s__Nitrosotenuis aquarius, 95.0, 81.49, 0.69; GCA_016872055.1, s__Nitrosotenuis sp016872055, 95.0, 81.02, 0.64; GCF_000955905.1, s__Nitrosotenuis cloacae, 95.0, 80.48, 0.65; GCA_002499525.1, s__Nitrosotenuis sp002499525, 95.0, 79.62, 0.58; GCA_900299125.1, s__Nitrosotenuis sp900299125, 95.0, 78.91, 0.44; GCF_000685…	85.06	11	N/A
GCA_010028435.1	WBC_A_1A_201	97.09	2.02	0	d__Archaea;p__Thermoproteota;c__Nitrososphaeria;o__Nitrososphaerales;f__Nitrosopumilaceae;g__Nitrosotenuis;s__Nitrosotenuis sp010028495	GCA_010028495.1	95	d__Archaea;p__Thermoproteota;c__Nitrososphaeria;o__Nitrososphaerales;f__Nitrosopumilaceae;g__Nitrosotenuis;s__Nitrosotenuis sp010028495	99.27	0.9	GCA_010028495.1	95	d__Archaea;p__Thermoproteota;c__Nitrososphaeria;o__Nitrososphaerales;f__Nitrosopumilaceae;g__Nitrosotenuis;s__Nitrosotenuis sp010028495	99.27	0.9	d__Archaea;p__Thermoproteota;c__Nitrososphaeria;o__Nitrososphaerales;f__Nitrosopumilaceae;g__Nitrosotenuis;s__	taxonomic classification defined by topology and ANI	topological placement and ANI have congruent species assignments	GCF_002787055.1, s__Nitrosotenuis aquarius, 95.0, 81.56, 0.7; GCA_016872015.1, s__Nitrosotenuis sp016872015, 95.0, 81.45, 0.66; GCA_016872055.1, s__Nitrosotenuis sp016872055, 95.0, 80.92, 0.66; GCF_000955905.1, s__Nitrosotenuis cloacae, 95.0, 80.32, 0.66; GCA_002499525.1, s__Nitrosotenuis sp002499525, 95.0, 79.48, 0.56; GCA_900299125.1, s__Nitrosotenuis sp900299125, 95.0, 78.79, 0.42; GCF_0006853…	80.77	11	N/A
GCA_010028465.1	WBC_9_1A_223	95.15	2.43	33.33	d__Archaea;p__Thermoproteota;c__Nitrososphaeria;o__Nitrososphaerales;f__Nitrosopumilaceae;g__Nitrosotenuis;s__Nitrosotenuis sp010028495	GCA_010028495.1	95	d__Archaea;p__Thermoproteota;c__Nitrososphaeria;o__Nitrososphaerales;f__Nitrosopumilaceae;g__Nitrosotenuis;s__Nitrosotenuis sp010028495	99.2	0.88	GCA_010028495.1	95	d__Archaea;p__Thermoproteota;c__Nitrososphaeria;o__Nitrososphaerales;f__Nitrosopumilaceae;g__Nitrosotenuis;s__Nitrosotenuis sp010028495	99.2	0.88	d__Archaea;p__Thermoproteota;c__Nitrososphaeria;o__Nitrososphaerales;f__Nitrosopumilaceae;g__Nitrosotenuis;s__	taxonomic classification defined by topology and ANI	topological placement and ANI have congruent species assignments	GCF_002787055.1, s__Nitrosotenuis aquarius, 95.0, 81.55, 0.71; GCA_016872015.1, s__Nitrosotenuis sp016872015, 95.0, 81.51, 0.65; GCA_016872055.1, s__Nitrosotenuis sp016872055, 95.0, 80.92, 0.64; GCF_000955905.1, s__Nitrosotenuis cloacae, 95.0, 80.39, 0.65; GCA_002499525.1, s__Nitrosotenuis sp002499525, 95.0, 79.85, 0.54; GCA_900299125.1, s__Nitrosotenuis sp900299125, 95.0, 78.81, 0.44; GCF_013407…	81.03	11	N/A
GCA_010028485.1	WBC_8_2B_285	98.71	1.94	0	d__Archaea;p__Thermoproteota;c__Nitrososphaeria;o__Nitrososphaerales;f__Nitrosopumilaceae;g__Nitrosotenuis;s__Nitrosotenuis sp010028495	GCA_010028495.1	95	d__Archaea;p__Thermoproteota;c__Nitrososphaeria;o__Nitrososphaerales;f__Nitrosopumilaceae;g__Nitrosotenuis;s__Nitrosotenuis sp010028495	98.83	0.89	GCA_010028495.1	95	d__Archaea;p__Thermoproteota;c__Nitrososphaeria;o__Nitrososphaerales;f__Nitrosopumilaceae;g__Nitrosotenuis;s__Nitrosotenuis sp010028495	98.83	0.89	d__Archaea;p__Thermoproteota;c__Nitrososphaeria;o__Nitrososphaerales;f__Nitrosopumilaceae;g__Nitrosotenuis;s__	taxonomic classification defined by topology and ANI	topological placement and ANI have congruent species assignments	GCF_002787055.1, s__Nitrosotenuis aquarius, 95.0, 81.56, 0.7; GCA_016872015.1, s__Nitrosotenuis sp016872015, 95.0, 81.34, 0.66; GCA_016872055.1, s__Nitrosotenuis sp016872055, 95.0, 80.91, 0.64; GCF_000955905.1, s__Nitrosotenuis cloacae, 95.0, 80.33, 0.68; GCA_002499525.1, s__Nitrosotenuis sp002499525, 95.0, 79.66, 0.58; GCA_900299125.1, s__Nitrosotenuis sp900299125, 95.0, 78.81, 0.43; GCF_0006853…	88.17	11	N/A
GCA_010028495.1	WBC_8_2A_255	99.03	1.94	0	d__Archaea;p__Thermoproteota;c__Nitrososphaeria;o__Nitrososphaerales;f__Nitrosopumilaceae;g__Nitrosotenuis;s__Nitrosotenuis sp010028495	GCA_010028495.1	95	d__Archaea;p__Thermoproteota;c__Nitrososphaeria;o__Nitrososphaerales;f__Nitrosopumilaceae;g__Nitrosotenuis;s__Nitrosotenuis sp010028495	100	0.99	GCA_010028495.1	95	d__Archaea;p__Thermoproteota;c__Nitrososphaeria;o__Nitrososphaerales;f__Nitrosopumilaceae;g__Nitrosotenuis;s__Nitrosotenuis sp010028495	100	0.99	d__Archaea;p__Thermoproteota;c__Nitrososphaeria;o__Nitrososphaerales;f__Nitrosopumilaceae;g__Nitrosotenuis;s__	taxonomic classification defined by topology and ANI	topological placement and ANI have congruent species assignments	GCF_002787055.1, s__Nitrosotenuis aquarius, 95.0, 81.53, 0.67; GCA_016872015.1, s__Nitrosotenuis sp016872015, 95.0, 81.47, 0.64; GCA_016872055.1, s__Nitrosotenuis sp016872055, 95.0, 80.75, 0.64; GCF_000955905.1, s__Nitrosotenuis cloacae, 95.0, 80.26, 0.67; GCA_002499525.1, s__Nitrosotenuis sp002499525, 95.0, 79.81, 0.56; GCA_900299125.1, s__Nitrosotenuis sp900299125, 95.0, 78.83, 0.42; GCF_000685…	85.47	11	N/A
GCA_010030375.1	WBC_7_2A_246	96.6	1.94	0	d__Archaea;p__Thermoproteota;c__Nitrososphaeria;o__Nitrososphaerales;f__Nitrosopumilaceae;g__Nitrosotenuis;s__Nitrosotenuis sp010028495	GCA_010028495.1	95	d__Archaea;p__Thermoproteota;c__Nitrososphaeria;o__Nitrososphaerales;f__Nitrosopumilaceae;g__Nitrosotenuis;s__Nitrosotenuis sp010028495	99.24	0.88	GCA_010028495.1	95	d__Archaea;p__Thermoproteota;c__Nitrososphaeria;o__Nitrososphaerales;f__Nitrosopumilaceae;g__Nitrosotenuis;s__Nitrosotenuis sp010028495	99.24	0.88	d__Archaea;p__Thermoproteota;c__Nitrososphaeria;o__Nitrososphaerales;f__Nitrosopumilaceae;g__Nitrosotenuis;s__	taxonomic classification defined by topology and ANI	topological placement and ANI have congruent species assignments	GCA_016872015.1, s__Nitrosotenuis sp016872015, 95.0, 81.63, 0.68; GCF_002787055.1, s__Nitrosotenuis aquarius, 95.0, 81.5, 0.7; GCA_016872055.1, s__Nitrosotenuis sp016872055, 95.0, 80.82, 0.66; GCF_000955905.1, s__Nitrosotenuis cloacae, 95.0, 80.31, 0.69; GCA_002499525.1, s__Nitrosotenuis sp002499525, 95.0, 79.6, 0.57; GCA_900299125.1, s__Nitrosotenuis sp900299125, 95.0, 78.94, 0.42; GCF_000685395…	82.02	11	N/A
GCA_010030425.1	WBC_6_2B_308	94.9	1.94	0	d__Archaea;p__Thermoproteota;c__Nitrososphaeria;o__Nitrososphaerales;f__Nitrosopumilaceae;g__Nitrosotenuis;s__Nitrosotenuis sp010028495	GCA_010028495.1	95	d__Archaea;p__Thermoproteota;c__Nitrososphaeria;o__Nitrososphaerales;f__Nitrosopumilaceae;g__Nitrosotenuis;s__Nitrosotenuis sp010028495	99.18	0.89	GCA_010028495.1	95	d__Archaea;p__Thermoproteota;c__Nitrososphaeria;o__Nitrososphaerales;f__Nitrosopumilaceae;g__Nitrosotenuis;s__Nitrosotenuis sp010028495	99.18	0.89	d__Archaea;p__Thermoproteota;c__Nitrososphaeria;o__Nitrososphaerales;f__Nitrosopumilaceae;g__Nitrosotenuis;s__	taxonomic classification defined by topology and ANI	topological placement and ANI have congruent species assignments	GCF_002787055.1, s__Nitrosotenuis aquarius, 95.0, 81.42, 0.7; GCA_016872015.1, s__Nitrosotenuis sp016872015, 95.0, 81.41, 0.65; GCA_016872055.1, s__Nitrosotenuis sp016872055, 95.0, 80.96, 0.65; GCF_000955905.1, s__Nitrosotenuis cloacae, 95.0, 80.55, 0.68; GCA_002499525.1, s__Nitrosotenuis sp002499525, 95.0, 79.71, 0.55; GCA_900299125.1, s__Nitrosotenuis sp900299125, 95.0, 78.85, 0.45; GCF_0134072…	83.13	11	N/A
GCA_010030475.1	WBC_6_2A_304	98.06	1.94	0	d__Archaea;p__Thermoproteota;c__Nitrososphaeria;o__Nitrososphaerales;f__Nitrosopumilaceae;g__Nitrosotenuis;s__Nitrosotenuis sp010028495	GCA_010028495.1	95	d__Archaea;p__Thermoproteota;c__Nitrososphaeria;o__Nitrososphaerales;f__Nitrosopumilaceae;g__Nitrosotenuis;s__Nitrosotenuis sp010028495	99.17	0.89	GCA_010028495.1	95	d__Archaea;p__Thermoproteota;c__Nitrososphaeria;o__Nitrososphaerales;f__Nitrosopumilaceae;g__Nitrosotenuis;s__Nitrosotenuis sp010028495	99.17	0.89	d__Archaea;p__Thermoproteota;c__Nitrososphaeria;o__Nitrososphaerales;f__Nitrosopumilaceae;g__Nitrosotenuis;s__	taxonomic classification defined by topology and ANI	topological placement and ANI have congruent species assignments	GCF_002787055.1, s__Nitrosotenuis aquarius, 95.0, 81.46, 0.72; GCA_016872015.1, s__Nitrosotenuis sp016872015, 95.0, 81.45, 0.66; GCA_016872055.1, s__Nitrosotenuis sp016872055, 95.0, 81.03, 0.64; GCF_000955905.1, s__Nitrosotenuis cloacae, 95.0, 80.21, 0.7; GCA_002499525.1, s__Nitrosotenuis sp002499525, 95.0, 79.76, 0.55; GCA_900299125.1, s__Nitrosotenuis sp900299125, 95.0, 78.97, 0.43; GCF_0006853…	75.01	11	N/A
GCA_010030505.1	WBC_5_3A_170	98.06	1.94	0	d__Archaea;p__Thermoproteota;c__Nitrososphaeria;o__Nitrososphaerales;f__Nitrosopumilaceae;g__Nitrosotenuis;s__Nitrosotenuis sp010028495	GCA_010028495.1	95	d__Archaea;p__Thermoproteota;c__Nitrososphaeria;o__Nitrososphaerales;f__Nitrosopumilaceae;g__Nitrosotenuis;s__Nitrosotenuis sp010028495	99.23	0.86	GCA_010028495.1	95	d__Archaea;p__Thermoproteota;c__Nitrososphaeria;o__Nitrososphaerales;f__Nitrosopumilaceae;g__Nitrosotenuis;s__Nitrosotenuis sp010028495	99.23	0.86	d__Archaea;p__Thermoproteota;c__Nitrososphaeria;o__Nitrososphaerales;f__Nitrosopumilaceae;g__Nitrosotenuis;s__	taxonomic classification defined by topology and ANI	topological placement and ANI have congruent species assignments	GCA_016872015.1, s__Nitrosotenuis sp016872015, 95.0, 81.5, 0.67; GCF_002787055.1, s__Nitrosotenuis aquarius, 95.0, 81.39, 0.69; GCA_016872055.1, s__Nitrosotenuis sp016872055, 95.0, 80.9, 0.64; GCF_000955905.1, s__Nitrosotenuis cloacae, 95.0, 80.48, 0.63; GCA_002499525.1, s__Nitrosotenuis sp002499525, 95.0, 79.81, 0.56; GCA_900299125.1, s__Nitrosotenuis sp900299125, 95.0, 78.83, 0.42; GCF_00068539…	87.16	11	N/A
GCA_013407275.1	strain: DW1	99.03	0.97	0	d__Archaea;p__Thermoproteota;c__Nitrososphaeria;o__Nitrososphaerales;f__Nitrosopumilaceae;g__Nitrosotenuis;s__Nitrosotenuis sp013407275	GCF_013407275.1	95	d__Archaea;p__Thermoproteota;c__Nitrososphaeria;o__Nitrososphaerales;f__Nitrosopumilaceae;g__Nitrosotenuis;s__Nitrosotenuis sp013407275	100	1	GCF_013407275.1	95	d__Archaea;p__Thermoproteota;c__Nitrososphaeria;o__Nitrososphaerales;f__Nitrosopumilaceae;g__Nitrosotenuis;s__Nitrosotenuis sp013407275	100	1	d__Archaea;p__Thermoproteota;c__Nitrososphaeria;o__Nitrososphaerales;f__Nitrosopumilaceae;g__Nitrosotenuis;s__	taxonomic classification defined by topology and ANI	topological placement and ANI have congruent species assignments	GCF_000685395.1, s__Nitrosotenuis chungbukensis, 95.0, 94.14, 0.89; GCA_016215465.1, s__Nitrosotenuis sp016215465, 95.0, 88.24, 0.81; GCA_016844685.1, s__Nitrosotenuis sp016844685, 95.0, 84.07, 0.83; GCA_004322465.1, s__Nitrosotenuis sp004322465, 95.0, 83.23, 0.77; GCF_002787055.1, s__Nitrosotenuis aquarius, 95.0, 78.02, 0.29; GCA_016872055.1, s__Nitrosotenuis sp016872055, 95.0, 77.85, 0.31; GCF_…	92.53	11	N/A
GCA_016215465.1	NC_groundwater_1836_Pr3_B-0.1um_40_14	93.85	0.97	0	d__Archaea;p__Thermoproteota;c__Nitrososphaeria;o__Nitrososphaerales;f__Nitrosopumilaceae;g__Nitrosotenuis;s__Nitrosotenuis sp016215465	GCA_016215465.1	95	d__Archaea;p__Thermoproteota;c__Nitrososphaeria;o__Nitrososphaerales;f__Nitrosopumilaceae;g__Nitrosotenuis;s__Nitrosotenuis sp016215465	100	0.99	GCA_016215465.1	95	d__Archaea;p__Thermoproteota;c__Nitrososphaeria;o__Nitrososphaerales;f__Nitrosopumilaceae;g__Nitrosotenuis;s__Nitrosotenuis sp016215465	100	0.99	d__Archaea;p__Thermoproteota;c__Nitrososphaeria;o__Nitrososphaerales;f__Nitrosopumilaceae;g__Nitrosotenuis;s__	taxonomic classification defined by topology and ANI	topological placement and ANI have congruent species assignments	GCF_013407275.1, s__Nitrosotenuis sp013407275, 95.0, 88.24, 0.81; GCF_000685395.1, s__Nitrosotenuis chungbukensis, 95.0, 87.99, 0.79; GCA_016844685.1, s__Nitrosotenuis sp016844685, 95.0, 85.6, 0.81; GCA_004322465.1, s__Nitrosotenuis sp004322465, 95.0, 83.59, 0.71; GCA_016872015.1, s__Nitrosotenuis sp016872015, 95.0, 77.78, 0.3; GCF_000955905.1, s__Nitrosotenuis cloacae, 95.0, 77.68, 0.33; GCF_002…	90.33	11	N/A
GCA_016844685.1	CoA_2_bin.53	93.85	2.91	0	d__Archaea;p__Thermoproteota;c__Nitrososphaeria;o__Nitrososphaerales;f__Nitrosopumilaceae;g__Nitrosotenuis;s__Nitrosotenuis sp016844685	GCA_016844685.1	95	d__Archaea;p__Thermoproteota;c__Nitrososphaeria;o__Nitrososphaerales;f__Nitrosopumilaceae;g__Nitrosotenuis;s__Nitrosotenuis sp016844685	100	0.98	GCA_016844685.1	95	d__Archaea;p__Thermoproteota;c__Nitrososphaeria;o__Nitrososphaerales;f__Nitrosopumilaceae;g__Nitrosotenuis;s__Nitrosotenuis sp016844685	100	0.98	d__Archaea;p__Thermoproteota;c__Nitrososphaeria;o__Nitrososphaerales;f__Nitrosopumilaceae;g__Nitrosotenuis;s__	taxonomic classification defined by topology and ANI	topological placement and ANI have congruent species assignments	GCA_016215465.1, s__Nitrosotenuis sp016215465, 95.0, 85.6, 0.81; GCF_013407275.1, s__Nitrosotenuis sp013407275, 95.0, 84.07, 0.83; GCF_000685395.1, s__Nitrosotenuis chungbukensis, 95.0, 83.67, 0.82; GCA_004322465.1, s__Nitrosotenuis sp004322465, 95.0, 82.95, 0.72; GCA_002499525.1, s__Nitrosotenuis sp002499525, 95.0, 77.67, 0.24; GCA_010028495.1, s__Nitrosotenuis sp010028495, 95.0, 77.64, 0.29; GC…	81.42	11	N/A
GCA_016872015.1	M_DeepCast_65m_m1_070	94.01	1.94	0	d__Archaea;p__Thermoproteota;c__Nitrososphaeria;o__Nitrososphaerales;f__Nitrosopumilaceae;g__Nitrosotenuis;s__Nitrosotenuis sp016872015	GCA_016872015.1	95	d__Archaea;p__Thermoproteota;c__Nitrososphaeria;o__Nitrososphaerales;f__Nitrosopumilaceae;g__Nitrosotenuis;s__Nitrosotenuis sp016872015	100	1	GCA_016872015.1	95	d__Archaea;p__Thermoproteota;c__Nitrososphaeria;o__Nitrososphaerales;f__Nitrosopumilaceae;g__Nitrosotenuis;s__Nitrosotenuis sp016872015	100	1	d__Archaea;p__Thermoproteota;c__Nitrososphaeria;o__Nitrososphaerales;f__Nitrosopumilaceae;g__Nitrosotenuis;s__	taxonomic classification defined by topology and ANI	topological placement and ANI have congruent species assignments	GCF_002787055.1, s__Nitrosotenuis aquarius, 95.0, 89.07, 0.93; GCA_016872055.1, s__Nitrosotenuis sp016872055, 95.0, 87.5, 0.82; GCA_010028495.1, s__Nitrosotenuis sp010028495, 95.0, 81.47, 0.64; GCF_000955905.1, s__Nitrosotenuis cloacae, 95.0, 81.18, 0.79; GCA_900299125.1, s__Nitrosotenuis sp900299125, 95.0, 79.6, 0.52; GCA_002499525.1, s__Nitrosotenuis sp002499525, 95.0, 79.12, 0.5; GCA_016215465…	80.36	11	N/A
GCA_016872055.1	K_DeepCast_100m_mx_034	98.71	1.94	0	d__Archaea;p__Thermoproteota;c__Nitrososphaeria;o__Nitrososphaerales;f__Nitrosopumilaceae;g__Nitrosotenuis;s__Nitrosotenuis sp016872055	GCA_016872055.1	95	d__Archaea;p__Thermoproteota;c__Nitrososphaeria;o__Nitrososphaerales;f__Nitrosopumilaceae;g__Nitrosotenuis;s__Nitrosotenuis sp016872055	100	1	GCA_016872055.1	95	d__Archaea;p__Thermoproteota;c__Nitrososphaeria;o__Nitrososphaerales;f__Nitrosopumilaceae;g__Nitrosotenuis;s__Nitrosotenuis sp016872055	100	1	d__Archaea;p__Thermoproteota;c__Nitrososphaeria;o__Nitrososphaerales;f__Nitrosopumilaceae;g__Nitrosotenuis;s__	taxonomic classification defined by topology and ANI	topological placement and ANI have congruent species assignments	GCF_002787055.1, s__Nitrosotenuis aquarius, 95.0, 89.92, 0.92; GCA_016872015.1, s__Nitrosotenuis sp016872015, 95.0, 87.5, 0.82; GCA_010028495.1, s__Nitrosotenuis sp010028495, 95.0, 80.75, 0.64; GCF_000955905.1, s__Nitrosotenuis cloacae, 95.0, 80.61, 0.77; GCA_900299125.1, s__Nitrosotenuis sp900299125, 95.0, 79.64, 0.54; GCA_002499525.1, s__Nitrosotenuis sp002499525, 95.0, 79.24, 0.49; GCF_0134072…	91.92	11	N/A
GCA_900299125.1	AM_0615	99.51	0.97	0	d__Archaea;p__Thermoproteota;c__Nitrososphaeria;o__Nitrososphaerales;f__Nitrosopumilaceae;g__Nitrosotenuis;s__Nitrosotenuis sp900299125	GCA_900299125.1	95	d__Archaea;p__Thermoproteota;c__Nitrososphaeria;o__Nitrososphaerales;f__Nitrosopumilaceae;g__Nitrosotenuis;s__Nitrosotenuis sp900299125	100	0.98	GCA_900299125.1	95	d__Archaea;p__Thermoproteota;c__Nitrososphaeria;o__Nitrososphaerales;f__Nitrosopumilaceae;g__Nitrosotenuis;s__Nitrosotenuis sp900299125	100	0.98	d__Archaea;p__Thermoproteota;c__Nitrososphaeria;o__Nitrososphaerales;f__Nitrosopumilaceae;g__Nitrosotenuis;s__	taxonomic classification defined by topology and ANI	topological placement and ANI have congruent species assignments	GCA_016872055.1, s__Nitrosotenuis sp016872055, 95.0, 79.64, 0.54; GCF_002787055.1, s__Nitrosotenuis aquarius, 95.0, 79.62, 0.5; GCA_016872015.1, s__Nitrosotenuis sp016872015, 95.0, 79.6, 0.52; GCA_010028495.1, s__Nitrosotenuis sp010028495, 95.0, 78.83, 0.42; GCA_002499525.1, s__Nitrosotenuis sp002499525, 95.0, 78.79, 0.49; GCF_000955905.1, s__Nitrosotenuis cloacae, 95.0, 78.42, 0.4; GCF_000723185…	91.31	11	N/A
GCA_000723185.1	strain: N4	100	0.97	0	d__Archaea;p__Thermoproteota;c__Nitrososphaeria;o__Nitrososphaerales;f__Nitrosopumilaceae;g__Nitrosotenuis;s__Nitrosotenuis uzonensis	GCF_000723185.1	95	d__Archaea;p__Thermoproteota;c__Nitrososphaeria;o__Nitrososphaerales;f__Nitrosopumilaceae;g__Nitrosotenuis;s__Nitrosotenuis uzonensis	100	1	GCF_000723185.1	95	d__Archaea;p__Thermoproteota;c__Nitrososphaeria;o__Nitrososphaerales;f__Nitrosopumilaceae;g__Nitrosotenuis;s__Nitrosotenuis uzonensis	100	1	d__Archaea;p__Thermoproteota;c__Nitrososphaeria;o__Nitrososphaerales;f__Nitrosopumilaceae;g__Nitrosotenuis;s__	taxonomic classification defined by topology and ANI	topological placement and ANI have congruent species assignments	GCF_000955905.1, s__Nitrosotenuis cloacae, 95.0, 77.73, 0.24; GCF_013407275.1, s__Nitrosotenuis sp013407275, 95.0, 77.56, 0.25; GCA_010028495.1, s__Nitrosotenuis sp010028495, 95.0, 77.55, 0.23; GCF_002787055.1, s__Nitrosotenuis aquarius, 95.0, 77.52, 0.24; GCA_002499525.1, s__Nitrosotenuis sp002499525, 95.0, 77.51, 0.21; GCF_000685395.1, s__Nitrosotenuis chungbukensis, 95.0, 77.45, 0.24; GCA_0168…	94.53	11	N/A
GCA_905220655.1	Candidatus Nitrosotenuis uzonensis 5A	100	1.94	0	d__Archaea;p__Thermoproteota;c__Nitrososphaeria;o__Nitrososphaerales;f__Nitrosopumilaceae;g__Nitrosotenuis;s__Nitrosotenuis uzonensis	GCF_000723185.1	95	d__Archaea;p__Thermoproteota;c__Nitrososphaeria;o__Nitrososphaerales;f__Nitrosopumilaceae;g__Nitrosotenuis;s__Nitrosotenuis uzonensis	97.27	0.92	GCF_000723185.1	95	d__Archaea;p__Thermoproteota;c__Nitrososphaeria;o__Nitrososphaerales;f__Nitrosopumilaceae;g__Nitrosotenuis;s__Nitrosotenuis uzonensis	97.27	0.92	d__Archaea;p__Thermoproteota;c__Nitrososphaeria;o__Nitrososphaerales;f__Nitrosopumilaceae;g__Nitrosotenuis;s__	taxonomic classification defined by topology and ANI	topological placement and ANI have congruent species assignments	GCF_000955905.1, s__Nitrosotenuis cloacae, 95.0, 77.64, 0.26; GCA_002499525.1, s__Nitrosotenuis sp002499525, 95.0, 77.6, 0.19; GCF_002787055.1, s__Nitrosotenuis aquarius, 95.0, 77.39, 0.25; GCA_016872055.1, s__Nitrosotenuis sp016872055, 95.0, 77.36, 0.27; GCF_013407275.1, s__Nitrosotenuis sp013407275, 95.0, 77.33, 0.23; GCF_000685395.1, s__Nitrosotenuis chungbukensis, 95.0, 77.32, 0.23; GCA_01002…	94.58	11	N/A
GCA_014078545.1	strain: b1	98.06	5.96	35.29	d__Archaea;p__Thermoproteota;c__Nitrososphaeria;o__Nitrososphaerales;f__Nitrosopumilaceae;g__PXYB01;s__PXYB01 sp014078545	GCF_014078545.1	95	d__Archaea;p__Thermoproteota;c__Nitrososphaeria;o__Nitrososphaerales;f__Nitrosopumilaceae;g__PXYB01;s__PXYB01 sp014078545	100	1	GCF_014078545.1	95	d__Archaea;p__Thermoproteota;c__Nitrososphaeria;o__Nitrososphaerales;f__Nitrosopumilaceae;g__PXYB01;s__PXYB01 sp014078545	100	1	d__Archaea;p__Thermoproteota;c__Nitrososphaeria;o__Nitrososphaerales;f__Nitrosopumilaceae;g__PXYB01;s__	taxonomic classification defined by topology and ANI	topological placement and ANI have congruent species assignments	GCA_003352285.1, s__PXYB01 sp003352285, 95.0, 94.31, 0.88	86.97	11	N/A
GCA_005877115.1	TA_18	92.72	3.06	85.71	d__Archaea;p__Thermoproteota;c__Nitrososphaeria;o__Nitrososphaerales;f__Nitrosopumilaceae;g__TA-20;s__TA-20 sp005877305	GCA_005877305.1	95	d__Archaea;p__Thermoproteota;c__Nitrososphaeria;o__Nitrososphaerales;f__Nitrosopumilaceae;g__TA-20;s__TA-20 sp005877305	99.06	0.79	GCA_005877305.1	95	d__Archaea;p__Thermoproteota;c__Nitrososphaeria;o__Nitrososphaerales;f__Nitrosopumilaceae;g__TA-20;s__TA-20 sp005877305	99.06	0.79	d__Archaea;p__Thermoproteota;c__Nitrososphaeria;o__Nitrososphaerales;f__Nitrosopumilaceae;g__TA-20;s__	taxonomic classification defined by topology and ANI	topological placement and ANI have congruent species assignments	GCA_007280335.1, s__TA-20 sp007280335, 95.0, 85.95, 0.66; GCA_013287585.1, s__TA-20 sp013287585, 95.0, 85.15, 0.57; GCA_016201435.1, s__TA-20 sp016201435, 95.0, 84.83, 0.72	75.55	11	N/A
GCA_005877305.1	TA_20	92.64	1.94	0	d__Archaea;p__Thermoproteota;c__Nitrososphaeria;o__Nitrososphaerales;f__Nitrosopumilaceae;g__TA-20;s__TA-20 sp005877305	GCA_005877305.1	95	d__Archaea;p__Thermoproteota;c__Nitrososphaeria;o__Nitrososphaerales;f__Nitrosopumilaceae;g__TA-20;s__TA-20 sp005877305	100	0.99	GCA_005877305.1	95	d__Archaea;p__Thermoproteota;c__Nitrososphaeria;o__Nitrososphaerales;f__Nitrosopumilaceae;g__TA-20;s__TA-20 sp005877305	100	0.99	d__Archaea;p__Thermoproteota;c__Nitrososphaeria;o__Nitrososphaerales;f__Nitrosopumilaceae;g__TA-20;s__	taxonomic classification defined by topology and ANI	topological placement and ANI have congruent species assignments	GCA_007280335.1, s__TA-20 sp007280335, 95.0, 86.24, 0.7; GCA_013287585.1, s__TA-20 sp013287585, 95.0, 85.47, 0.64; GCA_016201435.1, s__TA-20 sp016201435, 95.0, 85.19, 0.77	75.4	11	N/A
GCA_007280335.1	PowLak16_MAG10	94.17	0	0	d__Archaea;p__Thermoproteota;c__Nitrososphaeria;o__Nitrososphaerales;f__Nitrosopumilaceae;g__TA-20;s__TA-20 sp007280335	GCA_007280335.1	95	d__Archaea;p__Thermoproteota;c__Nitrososphaeria;o__Nitrososphaerales;f__Nitrosopumilaceae;g__TA-20;s__TA-20 sp007280335	100	0.99	GCA_007280335.1	95	d__Archaea;p__Thermoproteota;c__Nitrososphaeria;o__Nitrososphaerales;f__Nitrosopumilaceae;g__TA-20;s__TA-20 sp007280335	100	0.99	d__Archaea;p__Thermoproteota;c__Nitrososphaeria;o__Nitrososphaerales;f__Nitrosopumilaceae;g__TA-20;s__	taxonomic classification defined by topology and ANI	topological placement and ANI have congruent species assignments	GCA_016201435.1, s__TA-20 sp016201435, 95.0, 91.72, 0.8; GCA_013287585.1, s__TA-20 sp013287585, 95.0, 91.65, 0.68; GCA_005877305.1, s__TA-20 sp005877305, 95.0, 86.24, 0.7	91.94	11	N/A
GCA_016178405.1	NC_groundwater_40_Pr7_B-0.1um_35_19	96.2	7.85	90	d__Archaea;p__Thermoproteota;c__Nitrososphaeria;o__Nitrososphaerales;f__Nitrosopumilaceae;g__TA-20;s__TA-20 sp007280335	GCA_007280335.1	95	d__Archaea;p__Thermoproteota;c__Nitrososphaeria;o__Nitrososphaerales;f__Nitrosopumilaceae;g__TA-20;s__TA-20 sp007280335	95.58	0.79	GCA_007280335.1	95	d__Archaea;p__Thermoproteota;c__Nitrososphaeria;o__Nitrososphaerales;f__Nitrosopumilaceae;g__TA-20;s__TA-20 sp007280335	95.58	0.79	d__Archaea;p__Thermoproteota;c__Nitrososphaeria;o__Nitrososphaerales;f__Nitrosopumilaceae;g__TA-20;s__	taxonomic classification defined by topology and ANI	topological placement and ANI have congruent species assignments	GCA_016201435.1, s__TA-20 sp016201435, 95.0, 91.91, 0.73; GCA_013287585.1, s__TA-20 sp013287585, 95.0, 90.86, 0.66; GCA_005877305.1, s__TA-20 sp005877305, 95.0, 85.61, 0.74	77.74	11	N/A
GCA_016201515.1	NC_groundwater_974_Pr1_S-0.2um_35_188	91.95	0.97	100	d__Archaea;p__Thermoproteota;c__Nitrososphaeria;o__Nitrososphaerales;f__Nitrosopumilaceae;g__TA-20;s__TA-20 sp007280335	GCA_007280335.1	95	d__Archaea;p__Thermoproteota;c__Nitrososphaeria;o__Nitrososphaerales;f__Nitrosopumilaceae;g__TA-20;s__TA-20 sp007280335	95.65	0.73	GCA_007280335.1	95	d__Archaea;p__Thermoproteota;c__Nitrososphaeria;o__Nitrososphaerales;f__Nitrosopumilaceae;g__TA-20;s__TA-20 sp007280335	95.65	0.73	d__Archaea;p__Thermoproteota;c__Nitrososphaeria;o__Nitrososphaerales;f__Nitrosopumilaceae;g__TA-20;s__	taxonomic classification defined by topology and ANI	topological placement and ANI have congruent species assignments	GCA_013287585.1, s__TA-20 sp013287585, 95.0, 91.13, 0.62; GCA_016201435.1, s__TA-20 sp016201435, 95.0, 90.95, 0.76; GCA_005877305.1, s__TA-20 sp005877305, 95.0, 85.8, 0.7	67.9	11	N/A
GCA_016201435.1	NC_groundwater_975_Pr1_S-0.2um_35_340	96.61	4.03	83.33	d__Archaea;p__Thermoproteota;c__Nitrososphaeria;o__Nitrososphaerales;f__Nitrosopumilaceae;g__TA-20;s__TA-20 sp016201435	GCA_016201435.1	95	d__Archaea;p__Thermoproteota;c__Nitrososphaeria;o__Nitrososphaerales;f__Nitrosopumilaceae;g__TA-20;s__TA-20 sp016201435	100	0.99	GCA_016201435.1	95	d__Archaea;p__Thermoproteota;c__Nitrososphaeria;o__Nitrososphaerales;f__Nitrosopumilaceae;g__TA-20;s__TA-20 sp016201435	100	0.99	d__Archaea;p__Thermoproteota;c__Nitrososphaeria;o__Nitrososphaerales;f__Nitrosopumilaceae;g__TA-20;s__	taxonomic classification defined by topology and ANI	topological placement and ANI have congruent species assignments	GCA_007280335.1, s__TA-20 sp007280335, 95.0, 91.72, 0.8; GCA_013287585.1, s__TA-20 sp013287585, 95.0, 90.59, 0.69; GCA_005877305.1, s__TA-20 sp005877305, 95.0, 85.19, 0.77	76.9	11	N/A
GCA_021296165.1	277c_17	90.78	0	0	d__Archaea;p__Thermoproteota;c__Nitrososphaeria;o__Nitrososphaerales;f__Nitrosopumilaceae;g__VYCS01;s__	N/A	N/A	N/A	N/A	N/A	GCA_016126025.1	95	d__Archaea;p__Thermoproteota;c__Nitrososphaeria;o__Nitrososphaerales;f__Nitrosopumilaceae;g__VYCS01;s__VYCS01 sp016126025	90.35	0.77	d__Archaea;p__Thermoproteota;c__Nitrososphaeria;o__Nitrososphaerales;f__Nitrosopumilaceae;g__VYCS01;s__	taxonomic classification defined by topology and ANI	N/A	GCA_009843815.1, s__VYCS01 sp009843815, 95.0, 76.91, 0.07; GCA_009840065.1, s__VYCS01 sp009840065, 95.0, 76.21, 0.06	85.73	11	0.992404
GCA_009836545.1	SB0667_bin_13	91.26	0	0	d__Archaea;p__Thermoproteota;c__Nitrososphaeria;o__Nitrososphaerales;f__Nitrosopumilaceae;g__VYCS01;s__VYCS01 sp009840065	GCA_009840065.1	95	d__Archaea;p__Thermoproteota;c__Nitrososphaeria;o__Nitrososphaerales;f__Nitrosopumilaceae;g__VYCS01;s__VYCS01 sp009840065	99.28	0.91	GCA_009840065.1	95	d__Archaea;p__Thermoproteota;c__Nitrososphaeria;o__Nitrososphaerales;f__Nitrosopumilaceae;g__VYCS01;s__VYCS01 sp009840065	99.28	0.91	d__Archaea;p__Thermoproteota;c__Nitrososphaeria;o__Nitrososphaerales;f__Nitrosopumilaceae;g__VYCS01;s__	taxonomic classification defined by topology and ANI	topological placement and ANI have congruent species assignments	GCA_009843815.1, s__VYCS01 sp009843815, 95.0, 79.79, 0.64; GCA_016126025.1, s__VYCS01 sp016126025, 95.0, 77.82, 0.1	82.58	11	N/A
GCA_009837245.1	SB0666_bin_15	93.69	0	0	d__Archaea;p__Thermoproteota;c__Nitrososphaeria;o__Nitrososphaerales;f__Nitrosopumilaceae;g__VYCS01;s__VYCS01 sp009840065	GCA_009840065.1	95	d__Archaea;p__Thermoproteota;c__Nitrososphaeria;o__Nitrososphaerales;f__Nitrosopumilaceae;g__VYCS01;s__VYCS01 sp009840065	99.37	0.9	GCA_009840065.1	95	d__Archaea;p__Thermoproteota;c__Nitrososphaeria;o__Nitrososphaerales;f__Nitrosopumilaceae;g__VYCS01;s__VYCS01 sp009840065	99.37	0.9	d__Archaea;p__Thermoproteota;c__Nitrososphaeria;o__Nitrososphaerales;f__Nitrosopumilaceae;g__VYCS01;s__	taxonomic classification defined by topology and ANI	topological placement and ANI have congruent species assignments	GCA_009843815.1, s__VYCS01 sp009843815, 95.0, 79.87, 0.62; GCA_016126025.1, s__VYCS01 sp016126025, 95.0, 77.6, 0.11	88.34	11	N/A
GCA_009837825.1	SB0665_bin_23	92.23	0	0	d__Archaea;p__Thermoproteota;c__Nitrososphaeria;o__Nitrososphaerales;f__Nitrosopumilaceae;g__VYCS01;s__VYCS01 sp009840065	GCA_009840065.1	95	d__Archaea;p__Thermoproteota;c__Nitrososphaeria;o__Nitrososphaerales;f__Nitrosopumilaceae;g__VYCS01;s__VYCS01 sp009840065	99.53	0.9	GCA_009840065.1	95	d__Archaea;p__Thermoproteota;c__Nitrososphaeria;o__Nitrososphaerales;f__Nitrosopumilaceae;g__VYCS01;s__VYCS01 sp009840065	99.53	0.9	d__Archaea;p__Thermoproteota;c__Nitrososphaeria;o__Nitrososphaerales;f__Nitrosopumilaceae;g__VYCS01;s__	taxonomic classification defined by topology and ANI	topological placement and ANI have congruent species assignments	GCA_009843815.1, s__VYCS01 sp009843815, 95.0, 79.99, 0.64; GCA_016126025.1, s__VYCS01 sp016126025, 95.0, 77.91, 0.11	80.99	11	N/A
GCA_009840065.1	SB0662_bin_33	96.6	0	0	d__Archaea;p__Thermoproteota;c__Nitrososphaeria;o__Nitrososphaerales;f__Nitrosopumilaceae;g__VYCS01;s__VYCS01 sp009840065	GCA_009840065.1	95	d__Archaea;p__Thermoproteota;c__Nitrososphaeria;o__Nitrososphaerales;f__Nitrosopumilaceae;g__VYCS01;s__VYCS01 sp009840065	100	0.97	GCA_009840065.1	95	d__Archaea;p__Thermoproteota;c__Nitrososphaeria;o__Nitrososphaerales;f__Nitrosopumilaceae;g__VYCS01;s__VYCS01 sp009840065	100	0.97	d__Archaea;p__Thermoproteota;c__Nitrososphaeria;o__Nitrososphaerales;f__Nitrosopumilaceae;g__VYCS01;s__	taxonomic classification defined by topology and ANI	topological placement and ANI have congruent species assignments	GCA_009843815.1, s__VYCS01 sp009843815, 95.0, 80.03, 0.59; GCA_016126025.1, s__VYCS01 sp016126025, 95.0, 77.87, 0.1	90.92	11	N/A
GCA_009841175.1	SB0661_bin_35	93.69	2.27	100	d__Archaea;p__Thermoproteota;c__Nitrososphaeria;o__Nitrososphaerales;f__Nitrosopumilaceae;g__VYCS01;s__VYCS01 sp009840065	GCA_009840065.1	95	d__Archaea;p__Thermoproteota;c__Nitrososphaeria;o__Nitrososphaerales;f__Nitrosopumilaceae;g__VYCS01;s__VYCS01 sp009840065	99.49	0.9	GCA_009840065.1	95	d__Archaea;p__Thermoproteota;c__Nitrososphaeria;o__Nitrososphaerales;f__Nitrosopumilaceae;g__VYCS01;s__VYCS01 sp009840065	99.49	0.9	d__Archaea;p__Thermoproteota;c__Nitrososphaeria;o__Nitrososphaerales;f__Nitrosopumilaceae;g__VYCS01;s__	taxonomic classification defined by topology and ANI	topological placement and ANI have congruent species assignments	GCA_009843815.1, s__VYCS01 sp009843815, 95.0, 79.88, 0.58; GCA_016126025.1, s__VYCS01 sp016126025, 95.0, 77.18, 0.1	90.94	11	N/A
GCA_009841735.1	SB0678_bin_8	91.75	0	0	d__Archaea;p__Thermoproteota;c__Nitrososphaeria;o__Nitrososphaerales;f__Nitrosopumilaceae;g__VYCS01;s__VYCS01 sp009840065	GCA_009840065.1	95	d__Archaea;p__Thermoproteota;c__Nitrososphaeria;o__Nitrososphaerales;f__Nitrosopumilaceae;g__VYCS01;s__VYCS01 sp009840065	99.54	0.92	GCA_009840065.1	95	d__Archaea;p__Thermoproteota;c__Nitrososphaeria;o__Nitrososphaerales;f__Nitrosopumilaceae;g__VYCS01;s__VYCS01 sp009840065	99.54	0.92	d__Archaea;p__Thermoproteota;c__Nitrososphaeria;o__Nitrososphaerales;f__Nitrosopumilaceae;g__VYCS01;s__	taxonomic classification defined by topology and ANI	topological placement and ANI have congruent species assignments	GCA_009843815.1, s__VYCS01 sp009843815, 95.0, 80.08, 0.65; GCA_016126025.1, s__VYCS01 sp016126025, 95.0, 77.49, 0.11	86.22	11	N/A
GCA_009842575.1	SB0677_bin_16	93.69	0	0	d__Archaea;p__Thermoproteota;c__Nitrososphaeria;o__Nitrososphaerales;f__Nitrosopumilaceae;g__VYCS01;s__VYCS01 sp009840065	GCA_009840065.1	95	d__Archaea;p__Thermoproteota;c__Nitrososphaeria;o__Nitrososphaerales;f__Nitrosopumilaceae;g__VYCS01;s__VYCS01 sp009840065	99.45	0.85	GCA_009840065.1	95	d__Archaea;p__Thermoproteota;c__Nitrososphaeria;o__Nitrososphaerales;f__Nitrosopumilaceae;g__VYCS01;s__VYCS01 sp009840065	99.45	0.85	d__Archaea;p__Thermoproteota;c__Nitrososphaeria;o__Nitrososphaerales;f__Nitrosopumilaceae;g__VYCS01;s__	taxonomic classification defined by topology and ANI	topological placement and ANI have congruent species assignments	GCA_009843815.1, s__VYCS01 sp009843815, 95.0, 80.09, 0.58; GCA_016126025.1, s__VYCS01 sp016126025, 95.0, 77.58, 0.11	88.17	11	N/A
GCA_009839185.1	SB0663_bin_5	97.57	0	0	d__Archaea;p__Thermoproteota;c__Nitrososphaeria;o__Nitrososphaerales;f__Nitrosopumilaceae;g__VYCS01;s__VYCS01 sp009843815	GCA_009843815.1	95	d__Archaea;p__Thermoproteota;c__Nitrososphaeria;o__Nitrososphaerales;f__Nitrosopumilaceae;g__VYCS01;s__VYCS01 sp009843815	99.96	0.95	GCA_009843815.1	95	d__Archaea;p__Thermoproteota;c__Nitrososphaeria;o__Nitrososphaerales;f__Nitrosopumilaceae;g__VYCS01;s__VYCS01 sp009843815	99.96	0.95	d__Archaea;p__Thermoproteota;c__Nitrososphaeria;o__Nitrososphaerales;f__Nitrosopumilaceae;g__VYCS01;s__	taxonomic classification defined by topology and ANI	topological placement and ANI have congruent species assignments	GCA_009840065.1, s__VYCS01 sp009840065, 95.0, 79.72, 0.53; GCA_016126025.1, s__VYCS01 sp016126025, 95.0, 78.65, 0.12	90.4	11	N/A
GCA_009843815.1	SB0675_bin_21	99.51	2.27	100	d__Archaea;p__Thermoproteota;c__Nitrososphaeria;o__Nitrososphaerales;f__Nitrosopumilaceae;g__VYCS01;s__VYCS01 sp009843815	GCA_009843815.1	95	d__Archaea;p__Thermoproteota;c__Nitrososphaeria;o__Nitrososphaerales;f__Nitrosopumilaceae;g__VYCS01;s__VYCS01 sp009843815	100	0.99	GCA_009843815.1	95	d__Archaea;p__Thermoproteota;c__Nitrososphaeria;o__Nitrososphaerales;f__Nitrosopumilaceae;g__VYCS01;s__VYCS01 sp009843815	100	0.99	d__Archaea;p__Thermoproteota;c__Nitrososphaeria;o__Nitrososphaerales;f__Nitrosopumilaceae;g__VYCS01;s__	taxonomic classification defined by topology and ANI	topological placement and ANI have congruent species assignments	GCA_009840065.1, s__VYCS01 sp009840065, 95.0, 80.03, 0.59; GCA_016126025.1, s__VYCS01 sp016126025, 95.0, 79.46, 0.11	91.87	11	N/A
GCA_009846455.1	SB0669_bin_11	96.12	0	0	d__Archaea;p__Thermoproteota;c__Nitrososphaeria;o__Nitrososphaerales;f__Nitrosopumilaceae;g__VYCS01;s__VYCS01 sp009843815	GCA_009843815.1	95	d__Archaea;p__Thermoproteota;c__Nitrososphaeria;o__Nitrososphaerales;f__Nitrosopumilaceae;g__VYCS01;s__VYCS01 sp009843815	99.88	0.84	GCA_009843815.1	95	d__Archaea;p__Thermoproteota;c__Nitrososphaeria;o__Nitrososphaerales;f__Nitrosopumilaceae;g__VYCS01;s__VYCS01 sp009843815	99.88	0.84	d__Archaea;p__Thermoproteota;c__Nitrososphaeria;o__Nitrososphaerales;f__Nitrosopumilaceae;g__VYCS01;s__	taxonomic classification defined by topology and ANI	topological placement and ANI have congruent species assignments	GCA_009840065.1, s__VYCS01 sp009840065, 95.0, 79.54, 0.5; GCA_016126025.1, s__VYCS01 sp016126025, 95.0, 77.72, 0.09	87.24	11	N/A
GCA_016126025.1	TS	95.63	0	0	d__Archaea;p__Thermoproteota;c__Nitrososphaeria;o__Nitrososphaerales;f__Nitrosopumilaceae;g__VYCS01;s__VYCS01 sp016126025	GCA_016126025.1	95	d__Archaea;p__Thermoproteota;c__Nitrososphaeria;o__Nitrososphaerales;f__Nitrosopumilaceae;g__VYCS01;s__VYCS01 sp016126025	100	0.99	GCA_016126025.1	95	d__Archaea;p__Thermoproteota;c__Nitrososphaeria;o__Nitrososphaerales;f__Nitrosopumilaceae;g__VYCS01;s__VYCS01 sp016126025	100	0.99	d__Archaea;p__Thermoproteota;c__Nitrososphaeria;o__Nitrososphaerales;f__Nitrosopumilaceae;g__VYCS01;s__	taxonomic classification defined by topology and ANI	topological placement and ANI have congruent species assignments	GCA_009843815.1, s__VYCS01 sp009843815, 95.0, 79.46, 0.11; GCA_009840065.1, s__VYCS01 sp009840065, 95.0, 77.87, 0.1	82.91	11	N/A
GCA_012271085.1	Plut_88877	99.03	1.61	0	d__Archaea;p__Thermoproteota;c__Nitrososphaeria;o__Nitrososphaerales;f__Nitrosopumilaceae;g__WTHC01;s__WTHC01 sp011523285	GCA_011523285.1	95	d__Archaea;p__Thermoproteota;c__Nitrososphaeria;o__Nitrososphaerales;f__Nitrosopumilaceae;g__WTHC01;s__WTHC01 sp011523285	98.05	0.99	GCA_011523285.1	95	d__Archaea;p__Thermoproteota;c__Nitrososphaeria;o__Nitrososphaerales;f__Nitrosopumilaceae;g__WTHC01;s__WTHC01 sp011523285	98.05	0.99	d__Archaea;p__Thermoproteota;c__Nitrososphaeria;o__Nitrososphaerales;f__Nitrosopumilaceae;g__;s__	taxonomic classification defined by topology and ANI	topological placement and ANI have congruent species assignments	N/A	92.71	11	N/A
GCA_021325295.1	Centralia_MAG_167	98.06	2.91	0	d__Archaea;p__Thermoproteota;c__Nitrososphaeria;o__Nitrososphaerales;f__Nitrososphaeraceae;g__;s__	N/A	N/A	N/A	N/A	N/A	N/A	N/A	N/A	N/A	N/A	d__Archaea;p__Thermoproteota;c__Nitrososphaeria;o__Nitrososphaerales;f__Nitrososphaeraceae;g__;s__	taxonomic novelty determined using RED	N/A	N/A	89.23	11	0.87604
GCA_029240435.1	C_No_T5_bin.25	92.23	3.4	20	d__Archaea;p__Thermoproteota;c__Nitrososphaeria;o__Nitrososphaerales;f__Nitrososphaeraceae;g__JAFAQB01;s__	N/A	N/A	N/A	N/A	N/A	GCA_019246625.1	95	d__Archaea;p__Thermoproteota;c__Nitrososphaeria;o__Nitrososphaerales;f__Nitrososphaeraceae;g__JAFAQB01;s__JAFAQB01 sp019246625	76.5	0.12	d__Archaea;p__Thermoproteota;c__Nitrososphaeria;o__Nitrososphaerales;f__Nitrososphaeraceae;g__;s__	taxonomic classification defined by topology and ANI	N/A	N/A	74.25	11	0.890627
GCA_019246625.1	CP_BM_ER_53	98.54	0	0	d__Archaea;p__Thermoproteota;c__Nitrososphaeria;o__Nitrososphaerales;f__Nitrososphaeraceae;g__JAFAQB01;s__JAFAQB01 sp019246625	GCA_019246625.1	95	d__Archaea;p__Thermoproteota;c__Nitrososphaeria;o__Nitrososphaerales;f__Nitrososphaeraceae;g__JAFAQB01;s__JAFAQB01 sp019246625	100	0.98	GCA_019246625.1	95	d__Archaea;p__Thermoproteota;c__Nitrososphaeria;o__Nitrososphaerales;f__Nitrososphaeraceae;g__JAFAQB01;s__JAFAQB01 sp019246625	100	0.98	d__Archaea;p__Thermoproteota;c__Nitrososphaeria;o__Nitrososphaerales;f__Nitrososphaeraceae;g__;s__	taxonomic classification defined by topology and ANI	topological placement and ANI have congruent species assignments	N/A	89.02	11	N/A
GCA_014523545.1	strain: TH1173	95.15	9.06	63.64	d__Archaea;p__Thermoproteota;c__Nitrososphaeria;o__Nitrososphaerales;f__Nitrososphaeraceae;g__Nitrosocosmicus;s__	N/A	N/A	N/A	N/A	N/A	GCF_000802205.1	95	d__Archaea;p__Thermoproteota;c__Nitrososphaeria;o__Nitrososphaerales;f__Nitrososphaeraceae;g__Nitrosocosmicus;s__Nitrosocosmicus oleophilus	86.93	0.77	d__Archaea;p__Thermoproteota;c__Nitrososphaeria;o__Nitrososphaerales;f__Nitrososphaeraceae;g__Nitrosocosmicus;s__	taxonomic classification defined by topology and ANI	N/A	GCA_009379865.1, s__Nitrosocosmicus sp009379865, 95.0, 88.58, 0.63; GCA_013694585.1, s__Nitrosocosmicus sp013694585, 95.0, 86.97, 0.71; GCF_007826885.1, s__Nitrosocosmicus arcticus, 95.0, 85.85, 0.65; GCF_001870125.1, s__Nitrosocosmicus hydrocola, 95.0, 78.29, 0.28; GCA_013114705.1, s__Nitrosocosmicus sp013114705, 95.0, 77.92, 0.23; GCF_008389435.1, s__Nitrosocosmicus sp008389435, 95.0, 77.72, 0.…	84.69	11	0.989966
GCA_025934495.1	LS_FP_2_bin.144	96.12	0.97	0	d__Archaea;p__Thermoproteota;c__Nitrososphaeria;o__Nitrososphaerales;f__Nitrososphaeraceae;g__Nitrosocosmicus;s__	N/A	N/A	N/A	N/A	N/A	N/A	N/A	N/A	N/A	N/A	d__Archaea;p__Thermoproteota;c__Nitrososphaeria;o__Nitrososphaerales;f__Nitrososphaeraceae;g__Nitrosocosmicus;s__	ANI	N/A	GCA_016782225.1, s__Nitrosocosmicus sp016782225, 95.0, 78.77, 0.3; GCA_016782315.1, s__Nitrosocosmicus sp016782315, 95.0, 78.62, 0.35; GCA_013821245.1, s__Nitrosocosmicus sp013821245, 95.0, 78.58, 0.36; GCA_013694585.1, s__Nitrosocosmicus sp013694585, 95.0, 76.8, 0.13; GCF_007826885.1, s__Nitrosocosmicus arcticus, 95.0, 76.76, 0.1; GCA_009379865.1, s__Nitrosocosmicus sp009379865, 95.0, 76.56, 0.1…	89.76	11	0.9556
GCA_007826885.1	strain: Kfb	98.06	1.94	0	d__Archaea;p__Thermoproteota;c__Nitrososphaeria;o__Nitrososphaerales;f__Nitrososphaeraceae;g__Nitrosocosmicus;s__Nitrosocosmicus arcticus	GCF_007826885.1	95	d__Archaea;p__Thermoproteota;c__Nitrososphaeria;o__Nitrososphaerales;f__Nitrososphaeraceae;g__Nitrosocosmicus;s__Nitrosocosmicus arcticus	100	1	GCF_007826885.1	95	d__Archaea;p__Thermoproteota;c__Nitrososphaeria;o__Nitrososphaerales;f__Nitrososphaeraceae;g__Nitrosocosmicus;s__Nitrosocosmicus arcticus	100	1	d__Archaea;p__Thermoproteota;c__Nitrososphaeria;o__Nitrososphaerales;f__Nitrososphaeraceae;g__Nitrosocosmicus;s__	taxonomic classification defined by topology and ANI	topological placement and ANI have congruent species assignments	GCA_013694585.1, s__Nitrosocosmicus sp013694585, 95.0, 93.89, 0.92; GCA_009379865.1, s__Nitrosocosmicus sp009379865, 95.0, 86.51, 0.67; GCF_000802205.1, s__Nitrosocosmicus oleophilus, 95.0, 84.98, 0.73; GCF_001870125.1, s__Nitrosocosmicus hydrocola, 95.0, 78.22, 0.28; GCA_013114705.1, s__Nitrosocosmicus sp013114705, 95.0, 77.95, 0.26; GCF_008389435.1, s__Nitrosocosmicus sp008389435, 95.0, 77.58, …	91.29	11	N/A
GCA_900696045.1	NFRAN1	98.06	1.94	0	d__Archaea;p__Thermoproteota;c__Nitrososphaeria;o__Nitrososphaerales;f__Nitrososphaeraceae;g__Nitrosocosmicus;s__Nitrosocosmicus franklandus	GCF_900696045.1	95	d__Archaea;p__Thermoproteota;c__Nitrososphaeria;o__Nitrososphaerales;f__Nitrososphaeraceae;g__Nitrosocosmicus;s__Nitrosocosmicus franklandus	100	1	GCF_900696045.1	95	d__Archaea;p__Thermoproteota;c__Nitrososphaeria;o__Nitrososphaerales;f__Nitrososphaeraceae;g__Nitrosocosmicus;s__Nitrosocosmicus franklandus	100	1	d__Archaea;p__Thermoproteota;c__Nitrososphaeria;o__Nitrososphaerales;f__Nitrososphaeraceae;g__Nitrosocosmicus;s__	taxonomic classification defined by topology and ANI	topological placement and ANI have congruent species assignments	GCA_013114705.1, s__Nitrosocosmicus sp013114705, 95.0, 79.94, 0.48; GCF_001870125.1, s__Nitrosocosmicus hydrocola, 95.0, 79.89, 0.45; GCF_008389435.1, s__Nitrosocosmicus sp008389435, 95.0, 78.45, 0.21; GCF_000802205.1, s__Nitrosocosmicus oleophilus, 95.0, 78.17, 0.21; GCF_007826885.1, s__Nitrosocosmicus arcticus, 95.0, 77.55, 0.19; GCA_013694585.1, s__Nitrosocosmicus sp013694585, 95.0, 77.52, 0.2…	91.63	11	N/A
GCA_001870125.1	strain: G61	99.03	2.91	0	d__Archaea;p__Thermoproteota;c__Nitrososphaeria;o__Nitrososphaerales;f__Nitrososphaeraceae;g__Nitrosocosmicus;s__Nitrosocosmicus hydrocola	GCF_001870125.1	95	d__Archaea;p__Thermoproteota;c__Nitrososphaeria;o__Nitrososphaerales;f__Nitrososphaeraceae;g__Nitrosocosmicus;s__Nitrosocosmicus hydrocola	100	1	GCF_001870125.1	95	d__Archaea;p__Thermoproteota;c__Nitrososphaeria;o__Nitrososphaerales;f__Nitrososphaeraceae;g__Nitrosocosmicus;s__Nitrosocosmicus hydrocola	100	1	d__Archaea;p__Thermoproteota;c__Nitrososphaeria;o__Nitrososphaerales;f__Nitrososphaeraceae;g__Nitrosocosmicus;s__	taxonomic classification defined by topology and ANI	topological placement and ANI have congruent species assignments	GCA_013114705.1, s__Nitrosocosmicus sp013114705, 95.0, 83.68, 0.73; GCF_900696045.1, s__Nitrosocosmicus franklandus, 95.0, 79.89, 0.45; GCF_000802205.1, s__Nitrosocosmicus oleophilus, 95.0, 78.46, 0.28; GCF_008389435.1, s__Nitrosocosmicus sp008389435, 95.0, 78.43, 0.22; GCA_009379865.1, s__Nitrosocosmicus sp009379865, 95.0, 78.3, 0.27; GCA_013694585.1, s__Nitrosocosmicus sp013694585, 95.0, 78.3, …	91.33	11	N/A
GCA_902826075.1	Candidatus Nitrosocosmicus sp. RBC071	97.57	1.94	0	d__Archaea;p__Thermoproteota;c__Nitrososphaeria;o__Nitrososphaerales;f__Nitrososphaeraceae;g__Nitrosocosmicus;s__Nitrosocosmicus hydrocola	GCF_001870125.1	95	d__Archaea;p__Thermoproteota;c__Nitrososphaeria;o__Nitrososphaerales;f__Nitrososphaeraceae;g__Nitrosocosmicus;s__Nitrosocosmicus hydrocola	96.12	0.87	GCF_001870125.1	95	d__Archaea;p__Thermoproteota;c__Nitrososphaeria;o__Nitrososphaerales;f__Nitrososphaeraceae;g__Nitrosocosmicus;s__Nitrosocosmicus hydrocola	96.12	0.87	d__Archaea;p__Thermoproteota;c__Nitrososphaeria;o__Nitrososphaerales;f__Nitrososphaeraceae;g__Nitrosocosmicus;s__	taxonomic classification defined by topology and ANI	topological placement and ANI have congruent species assignments	GCA_013114705.1, s__Nitrosocosmicus sp013114705, 95.0, 83.53, 0.63; GCF_900696045.1, s__Nitrosocosmicus franklandus, 95.0, 79.95, 0.45; GCA_013694585.1, s__Nitrosocosmicus sp013694585, 95.0, 78.49, 0.24; GCF_000802205.1, s__Nitrosocosmicus oleophilus, 95.0, 78.37, 0.29; GCF_008389435.1, s__Nitrosocosmicus sp008389435, 95.0, 78.24, 0.24; GCF_007826885.1, s__Nitrosocosmicus arcticus, 95.0, 78.13, 0…	89.56	11	N/A
GCA_000802205.2	strain: MY3	98.06	0.97	0	d__Archaea;p__Thermoproteota;c__Nitrososphaeria;o__Nitrososphaerales;f__Nitrososphaeraceae;g__Nitrosocosmicus;s__Nitrosocosmicus oleophilus	GCF_000802205.1	95	d__Archaea;p__Thermoproteota;c__Nitrososphaeria;o__Nitrososphaerales;f__Nitrososphaeraceae;g__Nitrosocosmicus;s__Nitrosocosmicus oleophilus	100	1	GCF_000802205.1	95	d__Archaea;p__Thermoproteota;c__Nitrososphaeria;o__Nitrososphaerales;f__Nitrososphaeraceae;g__Nitrosocosmicus;s__Nitrosocosmicus oleophilus	100	1	d__Archaea;p__Thermoproteota;c__Nitrososphaeria;o__Nitrososphaerales;f__Nitrososphaeraceae;g__Nitrosocosmicus;s__	taxonomic classification defined by topology and ANI	topological placement and ANI have congruent species assignments	GCA_009379865.1, s__Nitrosocosmicus sp009379865, 95.0, 87.06, 0.74; GCA_013694585.1, s__Nitrosocosmicus sp013694585, 95.0, 85.94, 0.85; GCF_007826885.1, s__Nitrosocosmicus arcticus, 95.0, 84.98, 0.73; GCF_001870125.1, s__Nitrosocosmicus hydrocola, 95.0, 78.46, 0.28; GCA_013114705.1, s__Nitrosocosmicus sp013114705, 95.0, 78.34, 0.32; GCF_900696045.1, s__Nitrosocosmicus franklandus, 95.0, 78.17, 0.…	91.19	11	N/A
GCA_008389435.1	strain: SS	96.12	2.91	0	d__Archaea;p__Thermoproteota;c__Nitrososphaeria;o__Nitrososphaerales;f__Nitrososphaeraceae;g__Nitrosocosmicus;s__Nitrosocosmicus sp008389435	GCF_008389435.1	95	d__Archaea;p__Thermoproteota;c__Nitrososphaeria;o__Nitrososphaerales;f__Nitrososphaeraceae;g__Nitrosocosmicus;s__Nitrosocosmicus sp008389435	100	1	GCF_008389435.1	95	d__Archaea;p__Thermoproteota;c__Nitrososphaeria;o__Nitrososphaerales;f__Nitrososphaeraceae;g__Nitrosocosmicus;s__Nitrosocosmicus sp008389435	100	1	d__Archaea;p__Thermoproteota;c__Nitrososphaeria;o__Nitrososphaerales;f__Nitrososphaeraceae;g__Nitrosocosmicus;s__	taxonomic classification defined by topology and ANI	topological placement and ANI have congruent species assignments	GCF_900696045.1, s__Nitrosocosmicus franklandus, 95.0, 78.45, 0.21; GCF_001870125.1, s__Nitrosocosmicus hydrocola, 95.0, 78.43, 0.22; GCA_013114705.1, s__Nitrosocosmicus sp013114705, 95.0, 78.31, 0.29; GCF_000802205.1, s__Nitrosocosmicus oleophilus, 95.0, 78.01, 0.2; GCF_007826885.1, s__Nitrosocosmicus arcticus, 95.0, 77.58, 0.18; GCA_009379865.1, s__Nitrosocosmicus sp009379865, 95.0, 77.49, 0.2;…	91.37	11	N/A
GCA_009861625.1	strain: SS	96.12	2.91	0	d__Archaea;p__Thermoproteota;c__Nitrososphaeria;o__Nitrososphaerales;f__Nitrososphaeraceae;g__Nitrosocosmicus;s__Nitrosocosmicus sp008389435	GCF_008389435.1	95	d__Archaea;p__Thermoproteota;c__Nitrososphaeria;o__Nitrososphaerales;f__Nitrososphaeraceae;g__Nitrosocosmicus;s__Nitrosocosmicus sp008389435	99.99	1	GCF_008389435.1	95	d__Archaea;p__Thermoproteota;c__Nitrososphaeria;o__Nitrososphaerales;f__Nitrososphaeraceae;g__Nitrosocosmicus;s__Nitrosocosmicus sp008389435	99.99	1	d__Archaea;p__Thermoproteota;c__Nitrososphaeria;o__Nitrososphaerales;f__Nitrososphaeraceae;g__Nitrosocosmicus;s__	taxonomic classification defined by topology and ANI	topological placement and ANI have congruent species assignments	GCF_001870125.1, s__Nitrosocosmicus hydrocola, 95.0, 78.5, 0.23; GCF_900696045.1, s__Nitrosocosmicus franklandus, 95.0, 78.3, 0.21; GCA_013114705.1, s__Nitrosocosmicus sp013114705, 95.0, 78.23, 0.3; GCF_000802205.1, s__Nitrosocosmicus oleophilus, 95.0, 77.98, 0.21; GCF_007826885.1, s__Nitrosocosmicus arcticus, 95.0, 77.72, 0.18; GCA_013694585.1, s__Nitrosocosmicus sp013694585, 95.0, 77.49, 0.22; …	91.37	11	N/A
GCA_009379865.1	Dino_bin19	91.86	1.94	0	d__Archaea;p__Thermoproteota;c__Nitrososphaeria;o__Nitrososphaerales;f__Nitrososphaeraceae;g__Nitrosocosmicus;s__Nitrosocosmicus sp009379865	GCA_009379865.1	95	d__Archaea;p__Thermoproteota;c__Nitrososphaeria;o__Nitrososphaerales;f__Nitrososphaeraceae;g__Nitrosocosmicus;s__Nitrosocosmicus sp009379865	100	0.99	GCA_009379865.1	95	d__Archaea;p__Thermoproteota;c__Nitrososphaeria;o__Nitrososphaerales;f__Nitrososphaeraceae;g__Nitrosocosmicus;s__Nitrosocosmicus sp009379865	100	0.99	d__Archaea;p__Thermoproteota;c__Nitrososphaeria;o__Nitrososphaerales;f__Nitrososphaeraceae;g__Nitrosocosmicus;s__	taxonomic classification defined by topology and ANI	topological placement and ANI have congruent species assignments	GCA_013694585.1, s__Nitrosocosmicus sp013694585, 95.0, 87.73, 0.76; GCF_000802205.1, s__Nitrosocosmicus oleophilus, 95.0, 87.06, 0.74; GCF_007826885.1, s__Nitrosocosmicus arcticus, 95.0, 86.51, 0.67; GCF_001870125.1, s__Nitrosocosmicus hydrocola, 95.0, 78.3, 0.27; GCA_013114705.1, s__Nitrosocosmicus sp013114705, 95.0, 78.22, 0.25; GCF_008389435.1, s__Nitrosocosmicus sp008389435, 95.0, 77.49, 0.2;…	81.69	11	N/A
GCA_013114705.1	WS192	90.94	5.83	0	d__Archaea;p__Thermoproteota;c__Nitrososphaeria;o__Nitrososphaerales;f__Nitrososphaeraceae;g__Nitrosocosmicus;s__Nitrosocosmicus sp013114705	GCA_013114705.1	95	d__Archaea;p__Thermoproteota;c__Nitrososphaeria;o__Nitrososphaerales;f__Nitrososphaeraceae;g__Nitrosocosmicus;s__Nitrosocosmicus sp013114705	100	0.98	GCA_013114705.1	95	d__Archaea;p__Thermoproteota;c__Nitrososphaeria;o__Nitrososphaerales;f__Nitrososphaeraceae;g__Nitrosocosmicus;s__Nitrosocosmicus sp013114705	100	0.98	d__Archaea;p__Thermoproteota;c__Nitrososphaeria;o__Nitrososphaerales;f__Nitrososphaeraceae;g__Nitrosocosmicus;s__	taxonomic classification defined by topology and ANI	topological placement and ANI have congruent species assignments	GCF_001870125.1, s__Nitrosocosmicus hydrocola, 95.0, 83.68, 0.73; GCF_900696045.1, s__Nitrosocosmicus franklandus, 95.0, 79.94, 0.48; GCF_000802205.1, s__Nitrosocosmicus oleophilus, 95.0, 78.34, 0.32; GCF_008389435.1, s__Nitrosocosmicus sp008389435, 95.0, 78.31, 0.29; GCA_009379865.1, s__Nitrosocosmicus sp009379865, 95.0, 78.22, 0.25; GCF_007826885.1, s__Nitrosocosmicus arcticus, 95.0, 77.95, 0.2…	81.34	11	N/A
GCA_937896355.1	SRR6227243_bin.116_CONCOCT_v1.1_MAG	94.17	8.5	0	d__Archaea;p__Thermoproteota;c__Nitrososphaeria;o__Nitrososphaerales;f__Nitrososphaeraceae;g__Nitrosocosmicus;s__Nitrosocosmicus sp013114705	GCA_013114705.1	95	d__Archaea;p__Thermoproteota;c__Nitrososphaeria;o__Nitrososphaerales;f__Nitrososphaeraceae;g__Nitrosocosmicus;s__Nitrosocosmicus sp013114705	98.98	0.75	GCA_013114705.1	95	d__Archaea;p__Thermoproteota;c__Nitrososphaeria;o__Nitrososphaerales;f__Nitrososphaeraceae;g__Nitrosocosmicus;s__Nitrosocosmicus sp013114705	98.98	0.75	d__Archaea;p__Thermoproteota;c__Nitrososphaeria;o__Nitrososphaerales;f__Nitrososphaeraceae;g__Nitrosocosmicus;s__	taxonomic classification defined by topology and ANI	topological placement and ANI have congruent species assignments	GCF_001870125.1, s__Nitrosocosmicus hydrocola, 95.0, 83.6, 0.74; GCF_900696045.1, s__Nitrosocosmicus franklandus, 95.0, 79.78, 0.51; GCF_008389435.1, s__Nitrosocosmicus sp008389435, 95.0, 78.3, 0.29; GCF_000802205.1, s__Nitrosocosmicus oleophilus, 95.0, 78.25, 0.3; GCA_009379865.1, s__Nitrosocosmicus sp009379865, 95.0, 78.11, 0.25; GCA_013694585.1, s__Nitrosocosmicus sp013694585, 95.0, 77.88, 0.2…	91.36	11	N/A
GCA_013694585.1	MGR_bin297	92.23	3.4	75	d__Archaea;p__Thermoproteota;c__Nitrososphaeria;o__Nitrososphaerales;f__Nitrososphaeraceae;g__Nitrosocosmicus;s__Nitrosocosmicus sp013694585	GCA_013694585.1	95	d__Archaea;p__Thermoproteota;c__Nitrososphaeria;o__Nitrososphaerales;f__Nitrososphaeraceae;g__Nitrosocosmicus;s__Nitrosocosmicus sp013694585	100	0.99	GCA_013694585.1	95	d__Archaea;p__Thermoproteota;c__Nitrososphaeria;o__Nitrososphaerales;f__Nitrososphaeraceae;g__Nitrosocosmicus;s__Nitrosocosmicus sp013694585	100	0.99	d__Archaea;p__Thermoproteota;c__Nitrososphaeria;o__Nitrososphaerales;f__Nitrososphaeraceae;g__Nitrosocosmicus;s__	taxonomic classification defined by topology and ANI	topological placement and ANI have congruent species assignments	GCF_007826885.1, s__Nitrosocosmicus arcticus, 95.0, 93.89, 0.92; GCA_009379865.1, s__Nitrosocosmicus sp009379865, 95.0, 87.73, 0.76; GCF_000802205.1, s__Nitrosocosmicus oleophilus, 95.0, 85.94, 0.85; GCF_001870125.1, s__Nitrosocosmicus hydrocola, 95.0, 78.3, 0.28; GCA_013114705.1, s__Nitrosocosmicus sp013114705, 95.0, 77.88, 0.23; GCF_900696045.1, s__Nitrosocosmicus franklandus, 95.0, 77.52, 0.21…	81.76	11	N/A
GCA_013821245.1	MGR_bin428	98.06	2.43	33.33	d__Archaea;p__Thermoproteota;c__Nitrososphaeria;o__Nitrososphaerales;f__Nitrososphaeraceae;g__Nitrosocosmicus;s__Nitrosocosmicus sp013821245	GCA_013821245.1	95	d__Archaea;p__Thermoproteota;c__Nitrososphaeria;o__Nitrososphaerales;f__Nitrososphaeraceae;g__Nitrosocosmicus;s__Nitrosocosmicus sp013821245	100	0.99	GCA_013821245.1	95	d__Archaea;p__Thermoproteota;c__Nitrososphaeria;o__Nitrososphaerales;f__Nitrososphaeraceae;g__Nitrosocosmicus;s__Nitrosocosmicus sp013821245	100	0.99	d__Archaea;p__Thermoproteota;c__Nitrososphaeria;o__Nitrososphaerales;f__Nitrososphaeraceae;g__Nitrosocosmicus;s__	taxonomic classification defined by topology and ANI	topological placement and ANI have congruent species assignments	GCA_016782315.1, s__Nitrosocosmicus sp016782315, 95.0, 83.95, 0.68; GCA_016782225.1, s__Nitrosocosmicus sp016782225, 95.0, 83.92, 0.76; GCF_007826885.1, s__Nitrosocosmicus arcticus, 95.0, 77.31, 0.13; GCF_001870125.1, s__Nitrosocosmicus hydrocola, 95.0, 76.98, 0.1; GCA_009379865.1, s__Nitrosocosmicus sp009379865, 95.0, 76.96, 0.13; GCF_900696045.1, s__Nitrosocosmicus franklandus, 95.0, 76.89, 0.0…	91.42	11	N/A
GCA_016782145.1	LB2_1	95.15	2.91	0	d__Archaea;p__Thermoproteota;c__Nitrososphaeria;o__Nitrososphaerales;f__Nitrososphaeraceae;g__Nitrosocosmicus;s__Nitrosocosmicus sp016782225	GCA_016782225.1	95	d__Archaea;p__Thermoproteota;c__Nitrososphaeria;o__Nitrososphaerales;f__Nitrososphaeraceae;g__Nitrosocosmicus;s__Nitrosocosmicus sp016782225	99.83	0.93	GCA_016782225.1	95	d__Archaea;p__Thermoproteota;c__Nitrososphaeria;o__Nitrososphaerales;f__Nitrososphaeraceae;g__Nitrosocosmicus;s__Nitrosocosmicus sp016782225	99.83	0.93	d__Archaea;p__Thermoproteota;c__Nitrososphaeria;o__Nitrososphaerales;f__Nitrososphaeraceae;g__Nitrosocosmicus;s__	taxonomic classification defined by topology and ANI	topological placement and ANI have congruent species assignments	GCA_016782315.1, s__Nitrosocosmicus sp016782315, 95.0, 93.78, 0.82; GCA_013821245.1, s__Nitrosocosmicus sp013821245, 95.0, 83.9, 0.7; GCF_000802205.1, s__Nitrosocosmicus oleophilus, 95.0, 76.81, 0.1; GCA_013694585.1, s__Nitrosocosmicus sp013694585, 95.0, 76.53, 0.11; GCA_009379865.1, s__Nitrosocosmicus sp009379865, 95.0, 76.5, 0.1; GCF_007826885.1, s__Nitrosocosmicus arcticus, 95.0, 76.41, 0.1; G…	90.56	11	N/A
GCA_016782225.1	LB3_1	98.54	2.91	0	d__Archaea;p__Thermoproteota;c__Nitrososphaeria;o__Nitrososphaerales;f__Nitrososphaeraceae;g__Nitrosocosmicus;s__Nitrosocosmicus sp016782225	GCA_016782225.1	95	d__Archaea;p__Thermoproteota;c__Nitrososphaeria;o__Nitrososphaerales;f__Nitrososphaeraceae;g__Nitrosocosmicus;s__Nitrosocosmicus sp016782225	100	0.99	GCA_016782225.1	95	d__Archaea;p__Thermoproteota;c__Nitrososphaeria;o__Nitrososphaerales;f__Nitrososphaeraceae;g__Nitrosocosmicus;s__Nitrosocosmicus sp016782225	100	0.99	d__Archaea;p__Thermoproteota;c__Nitrososphaeria;o__Nitrososphaerales;f__Nitrososphaeraceae;g__Nitrosocosmicus;s__	taxonomic classification defined by topology and ANI	topological placement and ANI have congruent species assignments	GCA_016782315.1, s__Nitrosocosmicus sp016782315, 95.0, 93.93, 0.88; GCA_013821245.1, s__Nitrosocosmicus sp013821245, 95.0, 83.92, 0.76; GCA_013114705.1, s__Nitrosocosmicus sp013114705, 95.0, 76.76, 0.09; GCF_000802205.1, s__Nitrosocosmicus oleophilus, 95.0, 76.74, 0.09; GCF_001870125.1, s__Nitrosocosmicus hydrocola, 95.0, 76.54, 0.08; GCA_009379865.1, s__Nitrosocosmicus sp009379865, 95.0, 76.54, …	90.62	11	N/A
GCA_016782245.1	MB4_1	97.57	2.91	0	d__Archaea;p__Thermoproteota;c__Nitrososphaeria;o__Nitrososphaerales;f__Nitrososphaeraceae;g__Nitrosocosmicus;s__Nitrosocosmicus sp016782315	GCA_016782315.1	95	d__Archaea;p__Thermoproteota;c__Nitrososphaeria;o__Nitrososphaerales;f__Nitrososphaeraceae;g__Nitrosocosmicus;s__Nitrosocosmicus sp016782315	97.86	0.84	GCA_016782315.1	95	d__Archaea;p__Thermoproteota;c__Nitrososphaeria;o__Nitrososphaerales;f__Nitrososphaeraceae;g__Nitrosocosmicus;s__Nitrosocosmicus sp016782315	97.86	0.84	d__Archaea;p__Thermoproteota;c__Nitrososphaeria;o__Nitrososphaerales;f__Nitrososphaeraceae;g__Nitrosocosmicus;s__	taxonomic classification defined by topology and ANI	topological placement and ANI have congruent species assignments	GCA_016782225.1, s__Nitrosocosmicus sp016782225, 95.0, 93.85, 0.89; GCA_013821245.1, s__Nitrosocosmicus sp013821245, 95.0, 83.89, 0.7; GCF_900696045.1, s__Nitrosocosmicus franklandus, 95.0, 76.62, 0.07; GCA_009379865.1, s__Nitrosocosmicus sp009379865, 95.0, 76.56, 0.1; GCA_013114705.1, s__Nitrosocosmicus sp013114705, 95.0, 76.48, 0.09; GCF_000802205.1, s__Nitrosocosmicus oleophilus, 95.0, 76.39, …	82.41	11	N/A
GCA_016782315.1	YB3_2	98.22	3.4	40	d__Archaea;p__Thermoproteota;c__Nitrososphaeria;o__Nitrososphaerales;f__Nitrososphaeraceae;g__Nitrosocosmicus;s__Nitrosocosmicus sp016782315	GCA_016782315.1	95	d__Archaea;p__Thermoproteota;c__Nitrososphaeria;o__Nitrososphaerales;f__Nitrososphaeraceae;g__Nitrosocosmicus;s__Nitrosocosmicus sp016782315	100	0.97	GCA_016782315.1	95	d__Archaea;p__Thermoproteota;c__Nitrososphaeria;o__Nitrososphaerales;f__Nitrososphaeraceae;g__Nitrosocosmicus;s__Nitrosocosmicus sp016782315	100	0.97	d__Archaea;p__Thermoproteota;c__Nitrososphaeria;o__Nitrososphaerales;f__Nitrososphaeraceae;g__Nitrosocosmicus;s__	taxonomic classification defined by topology and ANI	topological placement and ANI have congruent species assignments	GCA_016782225.1, s__Nitrosocosmicus sp016782225, 95.0, 93.93, 0.88; GCA_013821245.1, s__Nitrosocosmicus sp013821245, 95.0, 83.95, 0.68; GCA_013694585.1, s__Nitrosocosmicus sp013694585, 95.0, 76.54, 0.1; GCA_013114705.1, s__Nitrosocosmicus sp013114705, 95.0, 76.38, 0.09; GCA_009379865.1, s__Nitrosocosmicus sp009379865, 95.0, 76.38, 0.11; GCF_000802205.1, s__Nitrosocosmicus oleophilus, 95.0, 76.37,…	85.79	11	N/A
GCA_021325075.1	Centralia_MAG_223	93.78	1.94	50	d__Archaea;p__Thermoproteota;c__Nitrososphaeria;o__Nitrososphaerales;f__Nitrososphaeraceae;g__Nitrososphaera;s__	N/A	N/A	N/A	N/A	N/A	N/A	N/A	N/A	N/A	N/A	d__Archaea;p__Thermoproteota;c__Nitrososphaeria;o__Nitrososphaerales;f__Nitrososphaeraceae;g__Nitrososphaera;s__	taxonomic classification defined by topology and ANI	N/A	GCF_000303155.1, s__Nitrososphaera gargensis, 95.0, 79.31, 0.56; GCA_002501845.1, s__Nitrososphaera sp002501845, 95.0, 78.52, 0.4; GCF_000698785.1, s__Nitrososphaera viennensis, 95.0, 77.79, 0.4; GCF_000730285.1, s__Nitrososphaera evergladensis, 95.0, 77.51, 0.37; GCA_013388945.1, s__Nitrososphaera sp013388945, 95.0, 77.49, 0.33; GCA_002494895.1, s__Nitrososphaera sp002494895, 95.0, 77.28, 0.21; …	83.19	11	0.941941
GCA_023250885.1	nzgw16	98.06	0.97	0	d__Archaea;p__Thermoproteota;c__Nitrososphaeria;o__Nitrososphaerales;f__Nitrososphaeraceae;g__Nitrososphaera;s__	N/A	N/A	N/A	N/A	N/A	GCA_002501845.1	95	d__Archaea;p__Thermoproteota;c__Nitrososphaeria;o__Nitrososphaerales;f__Nitrososphaeraceae;g__Nitrososphaera;s__Nitrososphaera sp002501845	83.29	0.72	d__Archaea;p__Thermoproteota;c__Nitrososphaeria;o__Nitrososphaerales;f__Nitrososphaeraceae;g__Nitrososphaera;s__	taxonomic classification defined by topology and ANI	N/A	GCF_000303155.1, s__Nitrososphaera gargensis, 95.0, 84.03, 0.83; GCF_000698785.1, s__Nitrososphaera viennensis, 95.0, 77.79, 0.46; GCF_000730285.1, s__Nitrososphaera evergladensis, 95.0, 77.75, 0.39; GCA_013388945.1, s__Nitrososphaera sp013388945, 95.0, 77.66, 0.39; GCA_013114715.1, s__Nitrososphaera sp013114715, 95.0, 77.37, 0.18; GCA_002494895.1, s__Nitrososphaera sp002494895, 95.0, 77.22, 0.21	87.8	11	0.971726
GCA_025922735.1	F1_bin.4	90.13	1.46	50	d__Archaea;p__Thermoproteota;c__Nitrososphaeria;o__Nitrososphaerales;f__Nitrososphaeraceae;g__Nitrososphaera;s__	N/A	N/A	N/A	N/A	N/A	N/A	N/A	N/A	N/A	N/A	d__Archaea;p__Thermoproteota;c__Nitrososphaeria;o__Nitrososphaerales;f__Nitrososphaeraceae;g__Nitrososphaera;s__	ANI	N/A	GCF_000303155.1, s__Nitrososphaera gargensis, 95.0, 77.23, 0.32; GCA_002501845.1, s__Nitrososphaera sp002501845, 95.0, 76.63, 0.21; GCA_002494895.1, s__Nitrososphaera sp002494895, 95.0, 76.5, 0.08; GCF_000698785.1, s__Nitrososphaera viennensis, 95.0, 76.47, 0.11; GCA_013114715.1, s__Nitrososphaera sp013114715, 95.0, 76.19, 0.06; GCF_000730285.1, s__Nitrososphaera evergladensis, 95.0, 76.17, 0.11;…	80.66	11	0.942157
GCA_029263715.1	bin14	96.6	0	0	d__Archaea;p__Thermoproteota;c__Nitrososphaeria;o__Nitrososphaerales;f__Nitrososphaeraceae;g__Nitrososphaera;s__	N/A	N/A	N/A	N/A	N/A	GCA_013114715.1	95	d__Archaea;p__Thermoproteota;c__Nitrososphaeria;o__Nitrososphaerales;f__Nitrososphaeraceae;g__Nitrososphaera;s__Nitrososphaera sp013114715	78.55	0.4	d__Archaea;p__Thermoproteota;c__Nitrososphaeria;o__Nitrososphaerales;f__Nitrososphaeraceae;g__Nitrososphaera;s__	taxonomic classification defined by topology and ANI	N/A	GCF_000730285.1, s__Nitrososphaera evergladensis, 95.0, 77.69, 0.28; GCF_000698785.1, s__Nitrososphaera viennensis, 95.0, 77.47, 0.3; GCF_000303155.1, s__Nitrososphaera gargensis, 95.0, 77.33, 0.19; GCA_013388945.1, s__Nitrososphaera sp013388945, 95.0, 76.96, 0.23; GCA_002494895.1, s__Nitrososphaera sp002494895, 95.0, 76.33, 0.1; GCA_002501845.1, s__Nitrososphaera sp002501845, 95.0, 76.12, 0.17	85.76	11	0.957389
GCA_946478925.1	SRR10754057_bin.7_metawrap_v1.3.0_MAG	95.63	1.94	0	d__Archaea;p__Thermoproteota;c__Nitrososphaeria;o__Nitrososphaerales;f__Nitrososphaeraceae;g__Nitrososphaera;s__	N/A	N/A	N/A	N/A	N/A	N/A	N/A	N/A	N/A	N/A	d__Archaea;p__Thermoproteota;c__Nitrososphaeria;o__Nitrososphaerales;f__Nitrososphaeraceae;g__Nitrososphaera;s__	taxonomic classification defined by topology and ANI	N/A	GCF_000698785.1, s__Nitrososphaera viennensis, 95.0, 87.18, 0.86; GCF_000730285.1, s__Nitrososphaera evergladensis, 95.0, 86.23, 0.85; GCA_013388945.1, s__Nitrososphaera sp013388945, 95.0, 79.65, 0.54; GCF_000303155.1, s__Nitrososphaera gargensis, 95.0, 77.46, 0.32; GCA_013114715.1, s__Nitrososphaera sp013114715, 95.0, 77.1, 0.21; GCA_002494895.1, s__Nitrososphaera sp002494895, 95.0, 76.92, 0.14;…	81.61	11	0.984026
GCA_946480575.1	SRR11092507_bin.1_metawrap_v1.3.0_MAG	98.06	0.97	0	d__Archaea;p__Thermoproteota;c__Nitrososphaeria;o__Nitrososphaerales;f__Nitrososphaeraceae;g__Nitrososphaera;s__	N/A	N/A	N/A	N/A	N/A	N/A	N/A	N/A	N/A	N/A	d__Archaea;p__Thermoproteota;c__Nitrososphaeria;o__Nitrososphaerales;f__Nitrososphaeraceae;g__Nitrososphaera;s__	taxonomic classification defined by topology and ANI	N/A	GCF_000303155.1, s__Nitrososphaera gargensis, 95.0, 79.15, 0.55; GCA_002501845.1, s__Nitrososphaera sp002501845, 95.0, 78.07, 0.49; GCF_000698785.1, s__Nitrososphaera viennensis, 95.0, 78.01, 0.38; GCF_000730285.1, s__Nitrososphaera evergladensis, 95.0, 77.91, 0.35; GCA_013388945.1, s__Nitrososphaera sp013388945, 95.0, 77.73, 0.31; GCA_002494895.1, s__Nitrososphaera sp002494895, 95.0, 77.35, 0.2;…	84.63	11	0.94236
GCA_000730285.1	SR1	100	2.91	0	d__Archaea;p__Thermoproteota;c__Nitrososphaeria;o__Nitrososphaerales;f__Nitrososphaeraceae;g__Nitrososphaera;s__Nitrososphaera evergladensis	GCF_000730285.1	95	d__Archaea;p__Thermoproteota;c__Nitrososphaeria;o__Nitrososphaerales;f__Nitrososphaeraceae;g__Nitrososphaera;s__Nitrososphaera evergladensis	100	1	GCF_000730285.1	95	d__Archaea;p__Thermoproteota;c__Nitrososphaeria;o__Nitrososphaerales;f__Nitrososphaeraceae;g__Nitrososphaera;s__Nitrososphaera evergladensis	100	1	d__Archaea;p__Thermoproteota;c__Nitrososphaeria;o__Nitrososphaerales;f__Nitrososphaeraceae;g__Nitrososphaera;s__	taxonomic classification defined by topology and ANI	topological placement and ANI have congruent species assignments	GCF_000698785.1, s__Nitrososphaera viennensis, 95.0, 87.87, 0.76; GCA_013388945.1, s__Nitrososphaera sp013388945, 95.0, 79.62, 0.56; GCF_000303155.1, s__Nitrososphaera gargensis, 95.0, 77.68, 0.25; GCA_002494895.1, s__Nitrososphaera sp002494895, 95.0, 77.26, 0.12; GCA_013114715.1, s__Nitrososphaera sp013114715, 95.0, 77.18, 0.25; GCA_002501845.1, s__Nitrososphaera sp002501845, 95.0, 76.9, 0.23	88.34	11	N/A
GCA_000303155.1	enrichment culture Ga9.2	100	2.91	0	d__Archaea;p__Thermoproteota;c__Nitrososphaeria;o__Nitrososphaerales;f__Nitrososphaeraceae;g__Nitrososphaera;s__Nitrososphaera gargensis	GCF_000303155.1	95	d__Archaea;p__Thermoproteota;c__Nitrososphaeria;o__Nitrososphaerales;f__Nitrososphaeraceae;g__Nitrososphaera;s__Nitrososphaera gargensis	100	1	GCF_000303155.1	95	d__Archaea;p__Thermoproteota;c__Nitrososphaeria;o__Nitrososphaerales;f__Nitrososphaeraceae;g__Nitrososphaera;s__Nitrososphaera gargensis	100	1	d__Archaea;p__Thermoproteota;c__Nitrososphaeria;o__Nitrososphaerales;f__Nitrososphaeraceae;g__Nitrososphaera;s__	taxonomic classification defined by topology and ANI	topological placement and ANI have congruent species assignments	GCA_002501845.1, s__Nitrososphaera sp002501845, 95.0, 81.11, 0.75; GCF_000698785.1, s__Nitrososphaera viennensis, 95.0, 78.43, 0.3; GCF_000730285.1, s__Nitrososphaera evergladensis, 95.0, 77.68, 0.25; GCA_013388945.1, s__Nitrososphaera sp013388945, 95.0, 77.67, 0.33; GCA_002494895.1, s__Nitrososphaera sp002494895, 95.0, 77.48, 0.21; GCA_013114715.1, s__Nitrososphaera sp013114715, 95.0, 77.12, 0.17	91.14	11	N/A
GCA_005877425.1	TA_3	95.15	0	0	d__Archaea;p__Thermoproteota;c__Nitrososphaeria;o__Nitrososphaerales;f__Nitrososphaeraceae;g__Nitrososphaera;s__Nitrososphaera sp002501845	GCA_002501845.1	95	d__Archaea;p__Thermoproteota;c__Nitrososphaeria;o__Nitrososphaerales;f__Nitrososphaeraceae;g__Nitrososphaera;s__Nitrososphaera sp002501845	97.18	0.85	GCA_002501845.1	95	d__Archaea;p__Thermoproteota;c__Nitrososphaeria;o__Nitrososphaerales;f__Nitrososphaeraceae;g__Nitrososphaera;s__Nitrososphaera sp002501845	97.18	0.85	d__Archaea;p__Thermoproteota;c__Nitrososphaeria;o__Nitrososphaerales;f__Nitrososphaeraceae;g__Nitrososphaera;s__	taxonomic classification defined by topology and ANI	topological placement and ANI have congruent species assignments	GCF_000303155.1, s__Nitrososphaera gargensis, 95.0, 80.99, 0.62; GCA_002494895.1, s__Nitrososphaera sp002494895, 95.0, 77.32, 0.16; GCF_000730285.1, s__Nitrososphaera evergladensis, 95.0, 76.82, 0.2; GCA_013388945.1, s__Nitrososphaera sp013388945, 95.0, 76.77, 0.23; GCF_000698785.1, s__Nitrososphaera viennensis, 95.0, 76.74, 0.21; GCA_013114715.1, s__Nitrososphaera sp013114715, 95.0, 76.56, 0.1	79.73	11	N/A
GCA_013114715.1	WS208	92.23	4.37	0	d__Archaea;p__Thermoproteota;c__Nitrososphaeria;o__Nitrososphaerales;f__Nitrososphaeraceae;g__Nitrososphaera;s__Nitrososphaera sp013114715	GCA_013114715.1	95	d__Archaea;p__Thermoproteota;c__Nitrososphaeria;o__Nitrososphaerales;f__Nitrososphaeraceae;g__Nitrososphaera;s__Nitrososphaera sp013114715	100	0.98	GCA_013114715.1	95	d__Archaea;p__Thermoproteota;c__Nitrososphaeria;o__Nitrososphaerales;f__Nitrososphaeraceae;g__Nitrososphaera;s__Nitrososphaera sp013114715	100	0.98	d__Archaea;p__Thermoproteota;c__Nitrososphaeria;o__Nitrososphaerales;f__Nitrososphaeraceae;g__Nitrososphaera;s__	taxonomic classification defined by topology and ANI	topological placement and ANI have congruent species assignments	GCF_000698785.1, s__Nitrososphaera viennensis, 95.0, 77.47, 0.25; GCF_000730285.1, s__Nitrososphaera evergladensis, 95.0, 77.18, 0.25; GCF_000303155.1, s__Nitrososphaera gargensis, 95.0, 77.12, 0.17; GCA_013388945.1, s__Nitrososphaera sp013388945, 95.0, 77.06, 0.23; GCA_002494895.1, s__Nitrososphaera sp002494895, 95.0, 76.4, 0.08; GCA_002501845.1, s__Nitrososphaera sp002501845, 95.0, 76.38, 0.1	76.75	11	N/A
GCA_013388945.1	L.E.AR.1	100	0.97	0	d__Archaea;p__Thermoproteota;c__Nitrososphaeria;o__Nitrososphaerales;f__Nitrososphaeraceae;g__Nitrososphaera;s__Nitrososphaera sp013388945	GCA_013388945.1	95	d__Archaea;p__Thermoproteota;c__Nitrososphaeria;o__Nitrososphaerales;f__Nitrososphaeraceae;g__Nitrososphaera;s__Nitrososphaera sp013388945	100	1	GCA_013388945.1	95	d__Archaea;p__Thermoproteota;c__Nitrososphaeria;o__Nitrososphaerales;f__Nitrososphaeraceae;g__Nitrososphaera;s__Nitrososphaera sp013388945	100	1	d__Archaea;p__Thermoproteota;c__Nitrososphaeria;o__Nitrososphaerales;f__Nitrososphaeraceae;g__Nitrososphaera;s__	taxonomic classification defined by topology and ANI	topological placement and ANI have congruent species assignments	GCF_000698785.1, s__Nitrososphaera viennensis, 95.0, 80.28, 0.59; GCF_000730285.1, s__Nitrososphaera evergladensis, 95.0, 79.62, 0.56; GCF_000303155.1, s__Nitrososphaera gargensis, 95.0, 77.67, 0.33; GCA_013114715.1, s__Nitrososphaera sp013114715, 95.0, 77.06, 0.23; GCA_002501845.1, s__Nitrososphaera sp002501845, 95.0, 77.02, 0.26; GCA_002494895.1, s__Nitrososphaera sp002494895, 95.0, 76.53, 0.13	91.31	11	N/A
GCA_000698785.1	strain: EN76	100	0.97	0	d__Archaea;p__Thermoproteota;c__Nitrososphaeria;o__Nitrososphaerales;f__Nitrososphaeraceae;g__Nitrososphaera;s__Nitrososphaera viennensis	GCF_000698785.1	95	d__Archaea;p__Thermoproteota;c__Nitrososphaeria;o__Nitrososphaerales;f__Nitrososphaeraceae;g__Nitrososphaera;s__Nitrososphaera viennensis	100	1	GCF_000698785.1	95	d__Archaea;p__Thermoproteota;c__Nitrososphaeria;o__Nitrososphaerales;f__Nitrososphaeraceae;g__Nitrososphaera;s__Nitrososphaera viennensis	100	1	d__Archaea;p__Thermoproteota;c__Nitrososphaeria;o__Nitrososphaerales;f__Nitrososphaeraceae;g__Nitrososphaera;s__	taxonomic classification defined by topology and ANI	topological placement and ANI have congruent species assignments	GCF_000730285.1, s__Nitrososphaera evergladensis, 95.0, 87.87, 0.76; GCA_013388945.1, s__Nitrososphaera sp013388945, 95.0, 80.28, 0.59; GCF_000303155.1, s__Nitrososphaera gargensis, 95.0, 78.43, 0.3; GCA_013114715.1, s__Nitrososphaera sp013114715, 95.0, 77.47, 0.25; GCA_002501845.1, s__Nitrososphaera sp002501845, 95.0, 76.95, 0.26; GCA_002494895.1, s__Nitrososphaera sp002494895, 95.0, 76.75, 0.13	89.13	11	N/A
GCA_024760425.1	strain: PLX03	97.73	0.97	0	d__Archaea;p__Thermoproteota;c__Nitrososphaeria;o__Nitrososphaerales;f__Nitrososphaeraceae;g__Nitrososphaera;s__Nitrososphaera viennensis	GCF_000698785.1	95	d__Archaea;p__Thermoproteota;c__Nitrososphaeria;o__Nitrososphaerales;f__Nitrososphaeraceae;g__Nitrososphaera;s__Nitrososphaera viennensis	99.99	1	GCF_000698785.1	95	d__Archaea;p__Thermoproteota;c__Nitrososphaeria;o__Nitrososphaerales;f__Nitrososphaeraceae;g__Nitrososphaera;s__Nitrososphaera viennensis	99.99	1	d__Archaea;p__Thermoproteota;c__Nitrososphaeria;o__Nitrososphaerales;f__Nitrososphaeraceae;g__Nitrososphaera;s__	taxonomic classification defined by topology and ANI	topological placement and ANI have congruent species assignments	GCF_000730285.1, s__Nitrososphaera evergladensis, 95.0, 87.81, 0.75; GCA_013388945.1, s__Nitrososphaera sp013388945, 95.0, 80.28, 0.58; GCF_000303155.1, s__Nitrososphaera gargensis, 95.0, 78.43, 0.3; GCA_013114715.1, s__Nitrososphaera sp013114715, 95.0, 77.42, 0.25; GCA_002501845.1, s__Nitrososphaera sp002501845, 95.0, 76.96, 0.25; GCA_002494895.1, s__Nitrososphaera sp002494895, 95.0, 76.69, 0.13	86.32	11	N/A
GCA_025244945.1	strain: PLX03	97.73	0.97	0	d__Archaea;p__Thermoproteota;c__Nitrososphaeria;o__Nitrososphaerales;f__Nitrososphaeraceae;g__Nitrososphaera;s__Nitrososphaera viennensis	GCF_000698785.1	95	d__Archaea;p__Thermoproteota;c__Nitrososphaeria;o__Nitrososphaerales;f__Nitrososphaeraceae;g__Nitrososphaera;s__Nitrososphaera viennensis	99.99	1	GCF_000698785.1	95	d__Archaea;p__Thermoproteota;c__Nitrososphaeria;o__Nitrososphaerales;f__Nitrososphaeraceae;g__Nitrososphaera;s__Nitrososphaera viennensis	99.99	1	d__Archaea;p__Thermoproteota;c__Nitrososphaeria;o__Nitrososphaerales;f__Nitrososphaeraceae;g__Nitrososphaera;s__	taxonomic classification defined by topology and ANI	topological placement and ANI have congruent species assignments	GCF_000730285.1, s__Nitrososphaera evergladensis, 95.0, 87.75, 0.77; GCA_013388945.1, s__Nitrososphaera sp013388945, 95.0, 80.34, 0.59; GCF_000303155.1, s__Nitrososphaera gargensis, 95.0, 78.46, 0.3; GCA_013114715.1, s__Nitrososphaera sp013114715, 95.0, 77.48, 0.25; GCA_002501845.1, s__Nitrososphaera sp002501845, 95.0, 77.19, 0.26; GCA_002494895.1, s__Nitrososphaera sp002494895, 95.0, 76.66, 0.14	88.68	11	N/A
GCA_013114725.1	WS9	96.12	0.97	0	d__Archaea;p__Thermoproteota;c__Nitrososphaeria;o__Nitrososphaerales;f__Nitrososphaeraceae;g__QCWD01;s__QCWD01 sp013114725	GCA_013114725.1	95	d__Archaea;p__Thermoproteota;c__Nitrososphaeria;o__Nitrososphaerales;f__Nitrososphaeraceae;g__QCWD01;s__QCWD01 sp013114725	100	0.99	GCA_013114725.1	95	d__Archaea;p__Thermoproteota;c__Nitrososphaeria;o__Nitrososphaerales;f__Nitrososphaeraceae;g__QCWD01;s__QCWD01 sp013114725	100	0.99	d__Archaea;p__Thermoproteota;c__Nitrososphaeria;o__Nitrososphaerales;f__Nitrososphaeraceae;g__;s__	taxonomic classification defined by topology and ANI	topological placement and ANI have congruent species assignments	N/A	82.27	11	N/A
GCA_014523605.1	strain: TH4187	91.83	9.12	70.59	d__Archaea;p__Thermoproteota;c__Nitrososphaeria;o__Nitrososphaerales;f__Nitrososphaeraceae;g__TA-21;s__	N/A	N/A	N/A	N/A	N/A	N/A	N/A	N/A	N/A	N/A	d__Archaea;p__Thermoproteota;c__Nitrososphaeria;o__Nitrososphaerales;f__Nitrososphaeraceae;g__TA-21;s__	taxonomic classification defined by topology and ANI	N/A	GCA_014523595.1, s__TA-21 sp014523595, 95.0, 80.24, 0.5; GCA_005877345.1, s__TA-21 sp005877345, 95.0, 80.1, 0.44; GCA_014523525.1, s__TA-21 sp014523525, 95.0, 79.89, 0.47; GCA_014523495.1, s__TA-21 sp014523495, 95.0, 79.06, 0.47; GCA_014381105.1, s__TA-21 sp014381105, 95.0, 78.96, 0.42; GCA_005877075.1, s__TA-21 sp005877075, 95.0, 78.59, 0.39	68.44	11	0.964947
GCA_022545895.1	HEB2_70	93.05	2.51	50	d__Archaea;p__Thermoproteota;c__Nitrososphaeria;o__Nitrososphaerales;f__Nitrososphaeraceae;g__TA-21;s__	N/A	N/A	N/A	N/A	N/A	N/A	N/A	N/A	N/A	N/A	d__Archaea;p__Thermoproteota;c__Nitrososphaeria;o__Nitrososphaerales;f__Nitrososphaeraceae;g__;s__	taxonomic novelty determined using RED	N/A	N/A	80.35	11	0.873801
GCA_023251115.1	nzgw15	98.54	0.97	0	d__Archaea;p__Thermoproteota;c__Nitrososphaeria;o__Nitrososphaerales;f__Nitrososphaeraceae;g__TA-21;s__	N/A	N/A	N/A	N/A	N/A	N/A	N/A	N/A	N/A	N/A	d__Archaea;p__Thermoproteota;c__Nitrososphaeria;o__Nitrososphaerales;f__Nitrososphaeraceae;g__TA-21;s__	taxonomic classification defined by topology and ANI	N/A	GCA_014523525.1, s__TA-21 sp014523525, 95.0, 80.08, 0.56; GCA_014523595.1, s__TA-21 sp014523595, 95.0, 79.93, 0.6; GCA_005877345.1, s__TA-21 sp005877345, 95.0, 79.82, 0.46; GCA_014523495.1, s__TA-21 sp014523495, 95.0, 79.7, 0.58; GCA_014381105.1, s__TA-21 sp014381105, 95.0, 79.2, 0.61; GCA_005877075.1, s__TA-21 sp005877075, 95.0, 78.94, 0.46	89.31	11	0.965706
GCA_025922695.1	F1_bin.38	98.54	1.94	66.67	d__Archaea;p__Thermoproteota;c__Nitrososphaeria;o__Nitrososphaerales;f__Nitrososphaeraceae;g__TA-21;s__	N/A	N/A	N/A	N/A	N/A	GCA_014381105.1	95	d__Archaea;p__Thermoproteota;c__Nitrososphaeria;o__Nitrososphaerales;f__Nitrososphaeraceae;g__TA-21;s__TA-21 sp014381105	94.02	0.9	d__Archaea;p__Thermoproteota;c__Nitrososphaeria;o__Nitrososphaerales;f__Nitrososphaeraceae;g__TA-21;s__	taxonomic classification defined by topology and ANI	N/A	GCA_014523595.1, s__TA-21 sp014523595, 95.0, 81.9, 0.75; GCA_014523525.1, s__TA-21 sp014523525, 95.0, 79.13, 0.49; GCA_014523495.1, s__TA-21 sp014523495, 95.0, 79.01, 0.55; GCA_005877345.1, s__TA-21 sp005877345, 95.0, 78.89, 0.4; GCA_005877075.1, s__TA-21 sp005877075, 95.0, 78.33, 0.41	90.26	11	0.991464
GCA_025922975.1	CK_bin.23	97.57	0.97	0	d__Archaea;p__Thermoproteota;c__Nitrososphaeria;o__Nitrososphaerales;f__Nitrososphaeraceae;g__TA-21;s__	N/A	N/A	N/A	N/A	N/A	GCA_014381105.1	95	d__Archaea;p__Thermoproteota;c__Nitrososphaeria;o__Nitrososphaerales;f__Nitrososphaeraceae;g__TA-21;s__TA-21 sp014381105	93.99	0.93	d__Archaea;p__Thermoproteota;c__Nitrososphaeria;o__Nitrososphaerales;f__Nitrososphaeraceae;g__TA-21;s__	taxonomic classification defined by topology and ANI	N/A	GCA_014523595.1, s__TA-21 sp014523595, 95.0, 81.82, 0.77; GCA_014523495.1, s__TA-21 sp014523495, 95.0, 79.19, 0.56; GCA_014523525.1, s__TA-21 sp014523525, 95.0, 79.19, 0.51; GCA_005877345.1, s__TA-21 sp005877345, 95.0, 78.92, 0.39; GCA_005877075.1, s__TA-21 sp005877075, 95.0, 78.57, 0.4	86.48	11	0.991443
GCA_025923415.1	CF_bin.5	98.17	4.21	33.33	d__Archaea;p__Thermoproteota;c__Nitrososphaeria;o__Nitrososphaerales;f__Nitrososphaeraceae;g__TA-21;s__	N/A	N/A	N/A	N/A	N/A	GCA_014381105.1	95	d__Archaea;p__Thermoproteota;c__Nitrososphaeria;o__Nitrososphaerales;f__Nitrososphaeraceae;g__TA-21;s__TA-21 sp014381105	93.64	0.82	d__Archaea;p__Thermoproteota;c__Nitrososphaeria;o__Nitrososphaerales;f__Nitrososphaeraceae;g__TA-21;s__	taxonomic classification defined by topology and ANI	N/A	GCA_014523595.1, s__TA-21 sp014523595, 95.0, 81.53, 0.66; GCA_014523525.1, s__TA-21 sp014523525, 95.0, 79.02, 0.44; GCA_014523495.1, s__TA-21 sp014523495, 95.0, 79.01, 0.47; GCA_005877345.1, s__TA-21 sp005877345, 95.0, 78.79, 0.38; GCA_005877075.1, s__TA-21 sp005877075, 95.0, 78.47, 0.38	75.92	11	0.991029
GCA_025923435.1	bin_OS3.13	95.15	0.97	0	d__Archaea;p__Thermoproteota;c__Nitrososphaeria;o__Nitrososphaerales;f__Nitrososphaeraceae;g__TA-21;s__	N/A	N/A	N/A	N/A	N/A	GCA_014381105.1	95	d__Archaea;p__Thermoproteota;c__Nitrososphaeria;o__Nitrososphaerales;f__Nitrososphaeraceae;g__TA-21;s__TA-21 sp014381105	94.05	0.89	d__Archaea;p__Thermoproteota;c__Nitrososphaeria;o__Nitrososphaerales;f__Nitrososphaeraceae;g__TA-21;s__	taxonomic classification defined by topology and ANI	N/A	GCA_014523595.1, s__TA-21 sp014523595, 95.0, 81.85, 0.74; GCA_014523525.1, s__TA-21 sp014523525, 95.0, 79.23, 0.49; GCA_014523495.1, s__TA-21 sp014523495, 95.0, 79.06, 0.54; GCA_005877345.1, s__TA-21 sp005877345, 95.0, 78.88, 0.41; GCA_005877075.1, s__TA-21 sp005877075, 95.0, 78.42, 0.39	89.2	11	0.991464
GCA_025923455.1	bin_OS2.4	96.12	0.97	0	d__Archaea;p__Thermoproteota;c__Nitrososphaeria;o__Nitrososphaerales;f__Nitrososphaeraceae;g__TA-21;s__	N/A	N/A	N/A	N/A	N/A	GCA_014381105.1	95	d__Archaea;p__Thermoproteota;c__Nitrososphaeria;o__Nitrososphaerales;f__Nitrososphaeraceae;g__TA-21;s__TA-21 sp014381105	94.06	0.91	d__Archaea;p__Thermoproteota;c__Nitrososphaeria;o__Nitrososphaerales;f__Nitrososphaeraceae;g__TA-21;s__	taxonomic classification defined by topology and ANI	N/A	GCA_014523595.1, s__TA-21 sp014523595, 95.0, 81.92, 0.73; GCA_014523525.1, s__TA-21 sp014523525, 95.0, 79.22, 0.48; GCA_014523495.1, s__TA-21 sp014523495, 95.0, 79.01, 0.54; GCA_005877345.1, s__TA-21 sp005877345, 95.0, 78.91, 0.41; GCA_005877075.1, s__TA-21 sp005877075, 95.0, 78.69, 0.39	87.23	11	0.990558
GCA_025923475.1	bin_OM3.23	97.09	2.43	66.67	d__Archaea;p__Thermoproteota;c__Nitrososphaeria;o__Nitrososphaerales;f__Nitrososphaeraceae;g__TA-21;s__	N/A	N/A	N/A	N/A	N/A	GCA_014381105.1	95	d__Archaea;p__Thermoproteota;c__Nitrososphaeria;o__Nitrososphaerales;f__Nitrososphaeraceae;g__TA-21;s__TA-21 sp014381105	93.94	0.88	d__Archaea;p__Thermoproteota;c__Nitrososphaeria;o__Nitrososphaerales;f__Nitrososphaeraceae;g__TA-21;s__	taxonomic classification defined by topology and ANI	N/A	GCA_014523595.1, s__TA-21 sp014523595, 95.0, 81.92, 0.73; GCA_014523525.1, s__TA-21 sp014523525, 95.0, 79.06, 0.46; GCA_005877345.1, s__TA-21 sp005877345, 95.0, 79.01, 0.4; GCA_014523495.1, s__TA-21 sp014523495, 95.0, 78.87, 0.51; GCA_005877075.1, s__TA-21 sp005877075, 95.0, 78.5, 0.39	79.31	11	0.991652
GCA_025923495.1	bin_OM2.36	98.54	1.94	50	d__Archaea;p__Thermoproteota;c__Nitrososphaeria;o__Nitrososphaerales;f__Nitrososphaeraceae;g__TA-21;s__	N/A	N/A	N/A	N/A	N/A	GCA_014381105.1	95	d__Archaea;p__Thermoproteota;c__Nitrososphaeria;o__Nitrososphaerales;f__Nitrososphaeraceae;g__TA-21;s__TA-21 sp014381105	93.98	0.9	d__Archaea;p__Thermoproteota;c__Nitrososphaeria;o__Nitrososphaerales;f__Nitrososphaeraceae;g__TA-21;s__	taxonomic classification defined by topology and ANI	N/A	GCA_014523595.1, s__TA-21 sp014523595, 95.0, 82.11, 0.74; GCA_014523525.1, s__TA-21 sp014523525, 95.0, 79.13, 0.5; GCA_005877345.1, s__TA-21 sp005877345, 95.0, 79.01, 0.4; GCA_014523495.1, s__TA-21 sp014523495, 95.0, 78.93, 0.55; GCA_005877075.1, s__TA-21 sp005877075, 95.0, 78.5, 0.4	90.77	11	0.991454
GCA_025923515.1	bin_OS1.15	97.57	1.46	50	d__Archaea;p__Thermoproteota;c__Nitrososphaeria;o__Nitrososphaerales;f__Nitrososphaeraceae;g__TA-21;s__	N/A	N/A	N/A	N/A	N/A	GCA_014381105.1	95	d__Archaea;p__Thermoproteota;c__Nitrososphaeria;o__Nitrososphaerales;f__Nitrososphaeraceae;g__TA-21;s__TA-21 sp014381105	93.9	0.92	d__Archaea;p__Thermoproteota;c__Nitrososphaeria;o__Nitrososphaerales;f__Nitrososphaeraceae;g__TA-21;s__	taxonomic classification defined by topology and ANI	N/A	GCA_014523595.1, s__TA-21 sp014523595, 95.0, 81.85, 0.74; GCA_014523525.1, s__TA-21 sp014523525, 95.0, 79.2, 0.49; GCA_014523495.1, s__TA-21 sp014523495, 95.0, 79.06, 0.53; GCA_005877345.1, s__TA-21 sp005877345, 95.0, 79.02, 0.38; GCA_005877075.1, s__TA-21 sp005877075, 95.0, 78.61, 0.4	89.36	11	0.991557
GCA_025923575.1	bin_GS3.18	91.75	1.46	50	d__Archaea;p__Thermoproteota;c__Nitrososphaeria;o__Nitrososphaerales;f__Nitrososphaeraceae;g__TA-21;s__	N/A	N/A	N/A	N/A	N/A	GCA_014381105.1	95	d__Archaea;p__Thermoproteota;c__Nitrososphaeria;o__Nitrososphaerales;f__Nitrososphaeraceae;g__TA-21;s__TA-21 sp014381105	93.82	0.81	d__Archaea;p__Thermoproteota;c__Nitrososphaeria;o__Nitrososphaerales;f__Nitrososphaeraceae;g__TA-21;s__	taxonomic classification defined by topology and ANI	N/A	GCA_014523595.1, s__TA-21 sp014523595, 95.0, 81.69, 0.66; GCA_014523525.1, s__TA-21 sp014523525, 95.0, 79.13, 0.44; GCA_014523495.1, s__TA-21 sp014523495, 95.0, 78.87, 0.49; GCA_005877345.1, s__TA-21 sp005877345, 95.0, 78.71, 0.42; GCA_005877075.1, s__TA-21 sp005877075, 95.0, 78.56, 0.39	81.41	11	0.991707
GCA_025923595.1	bin_GS2.10	93.39	1.94	0	d__Archaea;p__Thermoproteota;c__Nitrososphaeria;o__Nitrososphaerales;f__Nitrososphaeraceae;g__TA-21;s__	N/A	N/A	N/A	N/A	N/A	GCA_014381105.1	95	d__Archaea;p__Thermoproteota;c__Nitrososphaeria;o__Nitrososphaerales;f__Nitrososphaeraceae;g__TA-21;s__TA-21 sp014381105	93.76	0.87	d__Archaea;p__Thermoproteota;c__Nitrososphaeria;o__Nitrososphaerales;f__Nitrososphaeraceae;g__TA-21;s__	taxonomic classification defined by topology and ANI	N/A	GCA_014523595.1, s__TA-21 sp014523595, 95.0, 81.95, 0.69; GCA_014523495.1, s__TA-21 sp014523495, 95.0, 79.1, 0.51; GCA_014523525.1, s__TA-21 sp014523525, 95.0, 79.04, 0.46; GCA_005877345.1, s__TA-21 sp005877345, 95.0, 78.87, 0.41; GCA_005877075.1, s__TA-21 sp005877075, 95.0, 78.76, 0.39	73.96	11	0.991465
GCA_025923615.1	bin_GS1.15	94.66	2.91	0	d__Archaea;p__Thermoproteota;c__Nitrososphaeria;o__Nitrososphaerales;f__Nitrososphaeraceae;g__TA-21;s__	N/A	N/A	N/A	N/A	N/A	GCA_014381105.1	95	d__Archaea;p__Thermoproteota;c__Nitrososphaeria;o__Nitrososphaerales;f__Nitrososphaeraceae;g__TA-21;s__TA-21 sp014381105	93.9	0.88	d__Archaea;p__Thermoproteota;c__Nitrososphaeria;o__Nitrososphaerales;f__Nitrososphaeraceae;g__TA-21;s__	taxonomic classification defined by topology and ANI	N/A	GCA_014523595.1, s__TA-21 sp014523595, 95.0, 81.77, 0.7; GCA_014523525.1, s__TA-21 sp014523525, 95.0, 79.2, 0.47; GCA_014523495.1, s__TA-21 sp014523495, 95.0, 78.98, 0.53; GCA_005877345.1, s__TA-21 sp005877345, 95.0, 78.96, 0.4; GCA_005877075.1, s__TA-21 sp005877075, 95.0, 78.34, 0.4	81.44	11	0.991297
GCA_025923635.1	bin_GM3.15	93.45	1.94	50	d__Archaea;p__Thermoproteota;c__Nitrososphaeria;o__Nitrososphaerales;f__Nitrososphaeraceae;g__TA-21;s__	N/A	N/A	N/A	N/A	N/A	GCA_014381105.1	95	d__Archaea;p__Thermoproteota;c__Nitrososphaeria;o__Nitrososphaerales;f__Nitrososphaeraceae;g__TA-21;s__TA-21 sp014381105	93.4	0.78	d__Archaea;p__Thermoproteota;c__Nitrososphaeria;o__Nitrososphaerales;f__Nitrososphaeraceae;g__TA-21;s__	taxonomic classification defined by topology and ANI	N/A	GCA_014523595.1, s__TA-21 sp014523595, 95.0, 81.59, 0.65; GCA_014523495.1, s__TA-21 sp014523495, 95.0, 79.08, 0.46; GCA_005877345.1, s__TA-21 sp005877345, 95.0, 79.05, 0.43; GCA_014523525.1, s__TA-21 sp014523525, 95.0, 79.05, 0.48; GCA_005877075.1, s__TA-21 sp005877075, 95.0, 78.21, 0.43	82.09	11	0.99088
GCA_025923655.1	bin_GM1.34	94.17	1.46	0	d__Archaea;p__Thermoproteota;c__Nitrososphaeria;o__Nitrososphaerales;f__Nitrososphaeraceae;g__TA-21;s__	N/A	N/A	N/A	N/A	N/A	GCA_014381105.1	95	d__Archaea;p__Thermoproteota;c__Nitrososphaeria;o__Nitrososphaerales;f__Nitrososphaeraceae;g__TA-21;s__TA-21 sp014381105	93.73	0.82	d__Archaea;p__Thermoproteota;c__Nitrososphaeria;o__Nitrososphaerales;f__Nitrososphaeraceae;g__TA-21;s__	taxonomic classification defined by topology and ANI	N/A	GCA_014523595.1, s__TA-21 sp014523595, 95.0, 81.9, 0.65; GCA_014523525.1, s__TA-21 sp014523525, 95.0, 79.33, 0.46; GCA_014523495.1, s__TA-21 sp014523495, 95.0, 79.19, 0.48; GCA_005877345.1, s__TA-21 sp005877345, 95.0, 78.93, 0.41; GCA_005877075.1, s__TA-21 sp005877075, 95.0, 78.84, 0.4	80.68	11	0.991945
GCA_025923675.1	bin_CS3.24	97.09	2.43	66.67	d__Archaea;p__Thermoproteota;c__Nitrososphaeria;o__Nitrososphaerales;f__Nitrososphaeraceae;g__TA-21;s__	N/A	N/A	N/A	N/A	N/A	GCA_014381105.1	95	d__Archaea;p__Thermoproteota;c__Nitrososphaeria;o__Nitrososphaerales;f__Nitrososphaeraceae;g__TA-21;s__TA-21 sp014381105	93.86	0.92	d__Archaea;p__Thermoproteota;c__Nitrososphaeria;o__Nitrososphaerales;f__Nitrososphaeraceae;g__TA-21;s__	taxonomic classification defined by topology and ANI	N/A	GCA_014523595.1, s__TA-21 sp014523595, 95.0, 81.89, 0.73; GCA_014523525.1, s__TA-21 sp014523525, 95.0, 79.15, 0.49; GCA_014523495.1, s__TA-21 sp014523495, 95.0, 79.09, 0.55; GCA_005877345.1, s__TA-21 sp005877345, 95.0, 78.98, 0.38; GCA_005877075.1, s__TA-21 sp005877075, 95.0, 78.59, 0.4	87.23	11	0.991432
GCA_025923715.1	bin_CS1.10	97.09	1.94	50	d__Archaea;p__Thermoproteota;c__Nitrososphaeria;o__Nitrososphaerales;f__Nitrososphaeraceae;g__TA-21;s__	N/A	N/A	N/A	N/A	N/A	GCA_014381105.1	95	d__Archaea;p__Thermoproteota;c__Nitrososphaeria;o__Nitrososphaerales;f__Nitrososphaeraceae;g__TA-21;s__TA-21 sp014381105	94.04	0.94	d__Archaea;p__Thermoproteota;c__Nitrososphaeria;o__Nitrososphaerales;f__Nitrososphaeraceae;g__TA-21;s__	taxonomic classification defined by topology and ANI	N/A	GCA_014523595.1, s__TA-21 sp014523595, 95.0, 81.92, 0.76; GCA_014523525.1, s__TA-21 sp014523525, 95.0, 79.23, 0.51; GCA_014523495.1, s__TA-21 sp014523495, 95.0, 79.14, 0.57; GCA_005877345.1, s__TA-21 sp005877345, 95.0, 78.87, 0.38; GCA_005877075.1, s__TA-21 sp005877075, 95.0, 78.64, 0.41	86.26	11	0.991588
GCA_025923735.1	bin_CS2.15	97.09	1.94	66.67	d__Archaea;p__Thermoproteota;c__Nitrososphaeria;o__Nitrososphaerales;f__Nitrososphaeraceae;g__TA-21;s__	N/A	N/A	N/A	N/A	N/A	GCA_014381105.1	95	d__Archaea;p__Thermoproteota;c__Nitrososphaeria;o__Nitrososphaerales;f__Nitrososphaeraceae;g__TA-21;s__TA-21 sp014381105	93.96	0.94	d__Archaea;p__Thermoproteota;c__Nitrososphaeria;o__Nitrososphaerales;f__Nitrososphaeraceae;g__TA-21;s__	taxonomic classification defined by topology and ANI	N/A	GCA_014523595.1, s__TA-21 sp014523595, 95.0, 81.98, 0.74; GCA_014523525.1, s__TA-21 sp014523525, 95.0, 79.13, 0.5; GCA_014523495.1, s__TA-21 sp014523495, 95.0, 79.0, 0.55; GCA_005877345.1, s__TA-21 sp005877345, 95.0, 78.88, 0.4; GCA_005877075.1, s__TA-21 sp005877075, 95.0, 78.52, 0.4	85.78	11	0.991825
GCA_025923755.1	bin_CM2.3	92.39	1.29	50	d__Archaea;p__Thermoproteota;c__Nitrososphaeria;o__Nitrososphaerales;f__Nitrososphaeraceae;g__TA-21;s__	N/A	N/A	N/A	N/A	N/A	GCA_014381105.1	95	d__Archaea;p__Thermoproteota;c__Nitrososphaeria;o__Nitrososphaerales;f__Nitrososphaeraceae;g__TA-21;s__TA-21 sp014381105	93.47	0.89	d__Archaea;p__Thermoproteota;c__Nitrososphaeria;o__Nitrososphaerales;f__Nitrososphaeraceae;g__TA-21;s__	taxonomic classification defined by topology and ANI	N/A	GCA_014523595.1, s__TA-21 sp014523595, 95.0, 81.78, 0.69; GCA_014523525.1, s__TA-21 sp014523525, 95.0, 79.02, 0.47; GCA_014523495.1, s__TA-21 sp014523495, 95.0, 78.98, 0.5; GCA_005877345.1, s__TA-21 sp005877345, 95.0, 78.83, 0.41; GCA_005877075.1, s__TA-21 sp005877075, 95.0, 78.52, 0.37	85.29	11	0.991375
GCA_025923775.1	bin_CM3.5	99.27	1.46	0	d__Archaea;p__Thermoproteota;c__Nitrososphaeria;o__Nitrososphaerales;f__Nitrososphaeraceae;g__TA-21;s__	N/A	N/A	N/A	N/A	N/A	GCA_014381105.1	95	d__Archaea;p__Thermoproteota;c__Nitrososphaeria;o__Nitrososphaerales;f__Nitrososphaeraceae;g__TA-21;s__TA-21 sp014381105	94.04	0.87	d__Archaea;p__Thermoproteota;c__Nitrososphaeria;o__Nitrososphaerales;f__Nitrososphaeraceae;g__TA-21;s__	taxonomic classification defined by topology and ANI	N/A	GCA_014523595.1, s__TA-21 sp014523595, 95.0, 81.81, 0.76; GCA_014523525.1, s__TA-21 sp014523525, 95.0, 79.02, 0.48; GCA_014523495.1, s__TA-21 sp014523495, 95.0, 78.99, 0.55; GCA_005877345.1, s__TA-21 sp005877345, 95.0, 78.86, 0.39; GCA_005877075.1, s__TA-21 sp005877075, 95.0, 78.38, 0.4	87.8	11	0.991581
GCA_025923795.1	bin_CM1.21	94.66	0.97	0	d__Archaea;p__Thermoproteota;c__Nitrososphaeria;o__Nitrososphaerales;f__Nitrososphaeraceae;g__TA-21;s__	N/A	N/A	N/A	N/A	N/A	GCA_014381105.1	95	d__Archaea;p__Thermoproteota;c__Nitrososphaeria;o__Nitrososphaerales;f__Nitrososphaeraceae;g__TA-21;s__TA-21 sp014381105	94.04	0.91	d__Archaea;p__Thermoproteota;c__Nitrososphaeria;o__Nitrososphaerales;f__Nitrososphaeraceae;g__TA-21;s__	taxonomic classification defined by topology and ANI	N/A	GCA_014523595.1, s__TA-21 sp014523595, 95.0, 81.7, 0.77; GCA_014523525.1, s__TA-21 sp014523525, 95.0, 79.15, 0.5; GCA_014523495.1, s__TA-21 sp014523495, 95.0, 79.02, 0.56; GCA_005877345.1, s__TA-21 sp005877345, 95.0, 78.92, 0.38; GCA_005877075.1, s__TA-21 sp005877075, 95.0, 78.62, 0.39	82.29	11	0.990561
GCA_025924935.1	F1_bin.39	93.2	2.34	50	d__Archaea;p__Thermoproteota;c__Nitrososphaeria;o__Nitrososphaerales;f__Nitrososphaeraceae;g__TA-21;s__	N/A	N/A	N/A	N/A	N/A	GCA_014381105.1	95	d__Archaea;p__Thermoproteota;c__Nitrososphaeria;o__Nitrososphaerales;f__Nitrososphaeraceae;g__TA-21;s__TA-21 sp014381105	93.84	0.77	d__Archaea;p__Thermoproteota;c__Nitrososphaeria;o__Nitrososphaerales;f__Nitrososphaeraceae;g__TA-21;s__	taxonomic classification defined by topology and ANI	N/A	GCA_014523595.1, s__TA-21 sp014523595, 95.0, 81.88, 0.62; GCA_014523525.1, s__TA-21 sp014523525, 95.0, 79.25, 0.42; GCA_005877345.1, s__TA-21 sp005877345, 95.0, 79.0, 0.39; GCA_014523495.1, s__TA-21 sp014523495, 95.0, 78.96, 0.46; GCA_005877075.1, s__TA-21 sp005877075, 95.0, 78.59, 0.4	77.66	11	0.991228
GCA_025924915.1	F1_bin.1	91.75	8.41	6.25	d__Archaea;p__Thermoproteota;c__Nitrososphaeria;o__Nitrososphaerales;f__Nitrososphaeraceae;g__TA-21;s__	N/A	N/A	N/A	N/A	N/A	GCA_014381105.1	95	d__Archaea;p__Thermoproteota;c__Nitrososphaeria;o__Nitrososphaerales;f__Nitrososphaeraceae;g__TA-21;s__TA-21 sp014381105	93.83	0.73	d__Archaea;p__Thermoproteota;c__Nitrososphaeria;o__Nitrososphaerales;f__Nitrososphaeraceae;g__TA-21;s__	taxonomic classification defined by topology and ANI	N/A	GCA_014523595.1, s__TA-21 sp014523595, 95.0, 81.82, 0.63; GCA_005877345.1, s__TA-21 sp005877345, 95.0, 79.14, 0.42; GCA_014523525.1, s__TA-21 sp014523525, 95.0, 79.05, 0.46; GCA_014523495.1, s__TA-21 sp014523495, 95.0, 79.0, 0.44; GCA_005877075.1, s__TA-21 sp005877075, 95.0, 78.55, 0.43	71.95	11	0.991031
GCA_025929095.1	OF_bin.3	96.6	5.9	88.89	d__Archaea;p__Thermoproteota;c__Nitrososphaeria;o__Nitrososphaerales;f__Nitrososphaeraceae;g__TA-21;s__	N/A	N/A	N/A	N/A	N/A	GCA_014381105.1	95	d__Archaea;p__Thermoproteota;c__Nitrososphaeria;o__Nitrososphaerales;f__Nitrososphaeraceae;g__TA-21;s__TA-21 sp014381105	93.67	0.85	d__Archaea;p__Thermoproteota;c__Nitrososphaeria;o__Nitrososphaerales;f__Nitrososphaeraceae;g__TA-21;s__	taxonomic classification defined by topology and ANI	N/A	GCA_014523595.1, s__TA-21 sp014523595, 95.0, 81.72, 0.71; GCA_014523525.1, s__TA-21 sp014523525, 95.0, 79.18, 0.45; GCA_014523495.1, s__TA-21 sp014523495, 95.0, 78.93, 0.52; GCA_005877345.1, s__TA-21 sp005877345, 95.0, 78.92, 0.38; GCA_005877075.1, s__TA-21 sp005877075, 95.0, 78.36, 0.38	75.41	11	0.99115
GCA_025931015.1	OFN_bin.27	96.15	5.86	50	d__Archaea;p__Thermoproteota;c__Nitrososphaeria;o__Nitrososphaerales;f__Nitrososphaeraceae;g__TA-21;s__	N/A	N/A	N/A	N/A	N/A	GCA_014381105.1	95	d__Archaea;p__Thermoproteota;c__Nitrososphaeria;o__Nitrososphaerales;f__Nitrososphaeraceae;g__TA-21;s__TA-21 sp014381105	93.43	0.84	d__Archaea;p__Thermoproteota;c__Nitrososphaeria;o__Nitrososphaerales;f__Nitrososphaeraceae;g__TA-21;s__	taxonomic classification defined by topology and ANI	N/A	GCA_014523595.1, s__TA-21 sp014523595, 95.0, 81.63, 0.65; GCA_014523525.1, s__TA-21 sp014523525, 95.0, 78.92, 0.47; GCA_014523495.1, s__TA-21 sp014523495, 95.0, 78.81, 0.52; GCA_005877345.1, s__TA-21 sp005877345, 95.0, 78.65, 0.41; GCA_005877075.1, s__TA-21 sp005877075, 95.0, 78.19, 0.38	74.8	11	0.99178
GCA_025937415.1	TY_ISSM_2_bin.9	94.82	5.9	25	d__Archaea;p__Thermoproteota;c__Nitrososphaeria;o__Nitrososphaerales;f__Nitrososphaeraceae;g__TA-21;s__	N/A	N/A	N/A	N/A	N/A	GCA_014381105.1	95	d__Archaea;p__Thermoproteota;c__Nitrososphaeria;o__Nitrososphaerales;f__Nitrososphaeraceae;g__TA-21;s__TA-21 sp014381105	93.86	0.84	d__Archaea;p__Thermoproteota;c__Nitrososphaeria;o__Nitrososphaerales;f__Nitrososphaeraceae;g__TA-21;s__	taxonomic classification defined by topology and ANI	N/A	GCA_014523595.1, s__TA-21 sp014523595, 95.0, 81.78, 0.66; GCA_014523495.1, s__TA-21 sp014523495, 95.0, 79.1, 0.46; GCA_005877345.1, s__TA-21 sp005877345, 95.0, 79.05, 0.44; GCA_014523525.1, s__TA-21 sp014523525, 95.0, 78.89, 0.46; GCA_005877075.1, s__TA-21 sp005877075, 95.0, 78.64, 0.42	77	11	0.992047
GCA_025937665.1	TY_HYHR_2_bin.13	95.12	4.37	57.14	d__Archaea;p__Thermoproteota;c__Nitrososphaeria;o__Nitrososphaerales;f__Nitrososphaeraceae;g__TA-21;s__	N/A	N/A	N/A	N/A	N/A	GCA_014381105.1	95	d__Archaea;p__Thermoproteota;c__Nitrososphaeria;o__Nitrososphaerales;f__Nitrososphaeraceae;g__TA-21;s__TA-21 sp014381105	93.54	0.8	d__Archaea;p__Thermoproteota;c__Nitrososphaeria;o__Nitrososphaerales;f__Nitrososphaeraceae;g__TA-21;s__	taxonomic classification defined by topology and ANI	N/A	GCA_014523595.1, s__TA-21 sp014523595, 95.0, 81.53, 0.68; GCA_005877345.1, s__TA-21 sp005877345, 95.0, 78.87, 0.37; GCA_014523525.1, s__TA-21 sp014523525, 95.0, 78.83, 0.42; GCA_014523495.1, s__TA-21 sp014523495, 95.0, 78.72, 0.47; GCA_005877075.1, s__TA-21 sp005877075, 95.0, 78.43, 0.37	72.87	11	0.991558
GCA_029237505.1	plot3_rep3_bin8	98.33	2.91	66.67	d__Archaea;p__Thermoproteota;c__Nitrososphaeria;o__Nitrososphaerales;f__Nitrososphaeraceae;g__TA-21;s__	N/A	N/A	N/A	N/A	N/A	GCA_014381105.1	95	d__Archaea;p__Thermoproteota;c__Nitrososphaeria;o__Nitrososphaerales;f__Nitrososphaeraceae;g__TA-21;s__TA-21 sp014381105	85.53	0.83	d__Archaea;p__Thermoproteota;c__Nitrososphaeria;o__Nitrososphaerales;f__Nitrososphaeraceae;g__TA-21;s__	taxonomic classification defined by topology and ANI	N/A	GCA_014523595.1, s__TA-21 sp014523595, 95.0, 80.69, 0.64; GCA_014523525.1, s__TA-21 sp014523525, 95.0, 78.85, 0.45; GCA_005877345.1, s__TA-21 sp005877345, 95.0, 78.64, 0.4; GCA_014523495.1, s__TA-21 sp014523495, 95.0, 78.6, 0.46; GCA_005877075.1, s__TA-21 sp005877075, 95.0, 78.18, 0.42	78.64	11	0.984353
GCA_005877075.1	TA_21	98.06	2.27	33.33	d__Archaea;p__Thermoproteota;c__Nitrososphaeria;o__Nitrososphaerales;f__Nitrososphaeraceae;g__TA-21;s__TA-21 sp005877075	GCA_005877075.1	95	d__Archaea;p__Thermoproteota;c__Nitrososphaeria;o__Nitrososphaerales;f__Nitrososphaeraceae;g__TA-21;s__TA-21 sp005877075	100	0.99	GCA_005877075.1	95	d__Archaea;p__Thermoproteota;c__Nitrososphaeria;o__Nitrososphaerales;f__Nitrososphaeraceae;g__TA-21;s__TA-21 sp005877075	100	0.99	d__Archaea;p__Thermoproteota;c__Nitrososphaeria;o__Nitrososphaerales;f__Nitrososphaeraceae;g__TA-21;s__	taxonomic classification defined by topology and ANI	topological placement and ANI have congruent species assignments	GCA_014523495.1, s__TA-21 sp014523495, 95.0, 83.94, 0.79; GCA_005877345.1, s__TA-21 sp005877345, 95.0, 81.25, 0.53; GCA_014523525.1, s__TA-21 sp014523525, 95.0, 81.16, 0.65; GCA_014523595.1, s__TA-21 sp014523595, 95.0, 79.47, 0.59; GCA_014381105.1, s__TA-21 sp014381105, 95.0, 79.01, 0.55	83.94	11	N/A
GCA_005877385.1	TA_12	100	1.94	0	d__Archaea;p__Thermoproteota;c__Nitrososphaeria;o__Nitrososphaerales;f__Nitrososphaeraceae;g__TA-21;s__TA-21 sp005877075	GCA_005877075.1	95	d__Archaea;p__Thermoproteota;c__Nitrososphaeria;o__Nitrososphaerales;f__Nitrososphaeraceae;g__TA-21;s__TA-21 sp005877075	98.9	0.92	GCA_005877075.1	95	d__Archaea;p__Thermoproteota;c__Nitrososphaeria;o__Nitrososphaerales;f__Nitrososphaeraceae;g__TA-21;s__TA-21 sp005877075	98.9	0.92	d__Archaea;p__Thermoproteota;c__Nitrososphaeria;o__Nitrososphaerales;f__Nitrososphaeraceae;g__TA-21;s__	taxonomic classification defined by topology and ANI	topological placement and ANI have congruent species assignments	GCA_014523495.1, s__TA-21 sp014523495, 95.0, 83.98, 0.83; GCA_005877345.1, s__TA-21 sp005877345, 95.0, 81.37, 0.56; GCA_014523525.1, s__TA-21 sp014523525, 95.0, 81.18, 0.69; GCA_014523595.1, s__TA-21 sp014523595, 95.0, 79.7, 0.59; GCA_014381105.1, s__TA-21 sp014381105, 95.0, 78.74, 0.6	90.38	11	N/A
GCA_025930295.1	SN_bin.17	90.85	4.37	50	d__Archaea;p__Thermoproteota;c__Nitrososphaeria;o__Nitrososphaerales;f__Nitrososphaeraceae;g__TA-21;s__TA-21 sp014381105	GCA_014381105.1	95	d__Archaea;p__Thermoproteota;c__Nitrososphaeria;o__Nitrososphaerales;f__Nitrososphaeraceae;g__TA-21;s__TA-21 sp014381105	96.43	0.81	GCA_014381105.1	95	d__Archaea;p__Thermoproteota;c__Nitrososphaeria;o__Nitrososphaerales;f__Nitrososphaeraceae;g__TA-21;s__TA-21 sp014381105	96.43	0.81	d__Archaea;p__Thermoproteota;c__Nitrososphaeria;o__Nitrososphaerales;f__Nitrososphaeraceae;g__TA-21;s__	taxonomic classification defined by topology and ANI	topological placement and ANI have congruent species assignments	GCA_014523595.1, s__TA-21 sp014523595, 95.0, 82.45, 0.73; GCA_014523525.1, s__TA-21 sp014523525, 95.0, 79.3, 0.5; GCA_014523495.1, s__TA-21 sp014523495, 95.0, 79.04, 0.55; GCA_005877345.1, s__TA-21 sp005877345, 95.0, 78.95, 0.44; GCA_005877075.1, s__TA-21 sp005877075, 95.0, 78.77, 0.44	71.87	11	N/A
GCA_014523495.1	strain: TH1920	96.6	2.91	66.67	d__Archaea;p__Thermoproteota;c__Nitrososphaeria;o__Nitrososphaerales;f__Nitrososphaeraceae;g__TA-21;s__TA-21 sp014523495	GCA_014523495.1	95	d__Archaea;p__Thermoproteota;c__Nitrososphaeria;o__Nitrososphaerales;f__Nitrososphaeraceae;g__TA-21;s__TA-21 sp014523495	100	0.99	GCA_014523495.1	95	d__Archaea;p__Thermoproteota;c__Nitrososphaeria;o__Nitrososphaerales;f__Nitrososphaeraceae;g__TA-21;s__TA-21 sp014523495	100	0.99	d__Archaea;p__Thermoproteota;c__Nitrososphaeria;o__Nitrososphaerales;f__Nitrososphaeraceae;g__TA-21;s__	taxonomic classification defined by topology and ANI	topological placement and ANI have congruent species assignments	GCA_005877075.1, s__TA-21 sp005877075, 95.0, 83.94, 0.79; GCA_014523525.1, s__TA-21 sp014523525, 95.0, 83.82, 0.7; GCA_005877345.1, s__TA-21 sp005877345, 95.0, 82.97, 0.65; GCA_014523595.1, s__TA-21 sp014523595, 95.0, 80.53, 0.6; GCA_014381105.1, s__TA-21 sp014381105, 95.0, 79.12, 0.58	92.02	11	N/A
GCA_020028255.1	CR_Sed_300A_bin.38	99.51	0.97	0	d__Archaea;p__Thermoproteota;c__Nitrososphaeria;o__Nitrososphaerales;f__Nitrososphaeraceae;g__TA-21;s__TA-21 sp014523495	GCA_014523495.1	95	d__Archaea;p__Thermoproteota;c__Nitrososphaeria;o__Nitrososphaerales;f__Nitrososphaeraceae;g__TA-21;s__TA-21 sp014523495	96.43	0.82	GCA_014523495.1	95	d__Archaea;p__Thermoproteota;c__Nitrososphaeria;o__Nitrososphaerales;f__Nitrososphaeraceae;g__TA-21;s__TA-21 sp014523495	96.43	0.82	d__Archaea;p__Thermoproteota;c__Nitrososphaeria;o__Nitrososphaerales;f__Nitrososphaeraceae;g__TA-21;s__	taxonomic classification defined by topology and ANI	topological placement and ANI have congruent species assignments	GCA_014523525.1, s__TA-21 sp014523525, 95.0, 84.23, 0.68; GCA_005877075.1, s__TA-21 sp005877075, 95.0, 84.06, 0.77; GCA_005877345.1, s__TA-21 sp005877345, 95.0, 83.83, 0.64; GCA_014523595.1, s__TA-21 sp014523595, 95.0, 81.03, 0.62; GCA_014381105.1, s__TA-21 sp014381105, 95.0, 79.46, 0.64	90.18	11	N/A
GCA_020028315.1	CR_Sed_300A_bin.39	90.22	2.02	66.67	d__Archaea;p__Thermoproteota;c__Nitrososphaeria;o__Nitrososphaerales;f__Nitrososphaeraceae;g__TA-21;s__TA-21 sp014523495	GCA_014523495.1	95	d__Archaea;p__Thermoproteota;c__Nitrososphaeria;o__Nitrososphaerales;f__Nitrososphaeraceae;g__TA-21;s__TA-21 sp014523495	96.8	0.79	GCA_014523495.1	95	d__Archaea;p__Thermoproteota;c__Nitrososphaeria;o__Nitrososphaerales;f__Nitrososphaeraceae;g__TA-21;s__TA-21 sp014523495	96.8	0.79	d__Archaea;p__Thermoproteota;c__Nitrososphaeria;o__Nitrososphaerales;f__Nitrososphaeraceae;g__TA-21;s__	taxonomic classification defined by topology and ANI	topological placement and ANI have congruent species assignments	GCA_014523525.1, s__TA-21 sp014523525, 95.0, 84.5, 0.77; GCA_005877075.1, s__TA-21 sp005877075, 95.0, 84.3, 0.85; GCA_005877345.1, s__TA-21 sp005877345, 95.0, 83.97, 0.74; GCA_014523595.1, s__TA-21 sp014523595, 95.0, 80.93, 0.52; GCA_014381105.1, s__TA-21 sp014381105, 95.0, 79.68, 0.49	86.95	11	N/A
GCA_020028975.1	CR_Sed_300A_bin.69	90.47	0.97	0	d__Archaea;p__Thermoproteota;c__Nitrososphaeria;o__Nitrososphaerales;f__Nitrososphaeraceae;g__TA-21;s__TA-21 sp014523495	GCA_014523495.1	95	d__Archaea;p__Thermoproteota;c__Nitrososphaeria;o__Nitrososphaerales;f__Nitrososphaeraceae;g__TA-21;s__TA-21 sp014523495	95.98	0.77	GCA_014523495.1	95	d__Archaea;p__Thermoproteota;c__Nitrososphaeria;o__Nitrososphaerales;f__Nitrososphaeraceae;g__TA-21;s__TA-21 sp014523495	95.98	0.77	d__Archaea;p__Thermoproteota;c__Nitrososphaeria;o__Nitrososphaerales;f__Nitrososphaeraceae;g__TA-21;s__	taxonomic classification defined by topology and ANI	topological placement and ANI have congruent species assignments	GCA_005877075.1, s__TA-21 sp005877075, 95.0, 83.91, 0.69; GCA_014523525.1, s__TA-21 sp014523525, 95.0, 83.85, 0.65; GCA_005877345.1, s__TA-21 sp005877345, 95.0, 83.59, 0.62; GCA_014523595.1, s__TA-21 sp014523595, 95.0, 80.85, 0.6; GCA_014381105.1, s__TA-21 sp014381105, 95.0, 79.26, 0.52	85.13	11	N/A
GCA_020029115.1	CR_Sed_300A_bin.75	96.28	0.97	0	d__Archaea;p__Thermoproteota;c__Nitrososphaeria;o__Nitrososphaerales;f__Nitrososphaeraceae;g__TA-21;s__TA-21 sp014523495	GCA_014523495.1	95	d__Archaea;p__Thermoproteota;c__Nitrososphaeria;o__Nitrososphaerales;f__Nitrososphaeraceae;g__TA-21;s__TA-21 sp014523495	96.44	0.88	GCA_014523495.1	95	d__Archaea;p__Thermoproteota;c__Nitrososphaeria;o__Nitrososphaerales;f__Nitrososphaeraceae;g__TA-21;s__TA-21 sp014523495	96.44	0.88	d__Archaea;p__Thermoproteota;c__Nitrososphaeria;o__Nitrososphaerales;f__Nitrososphaeraceae;g__TA-21;s__	taxonomic classification defined by topology and ANI	topological placement and ANI have congruent species assignments	GCA_014523525.1, s__TA-21 sp014523525, 95.0, 84.17, 0.74; GCA_005877075.1, s__TA-21 sp005877075, 95.0, 83.94, 0.71; GCA_005877345.1, s__TA-21 sp005877345, 95.0, 83.69, 0.62; GCA_014523595.1, s__TA-21 sp014523595, 95.0, 81.04, 0.7; GCA_014381105.1, s__TA-21 sp014381105, 95.0, 79.32, 0.61	86.38	11	N/A
GCA_020029125.1	CR_Sed_300A_bin.77	93.7	0.97	0	d__Archaea;p__Thermoproteota;c__Nitrososphaeria;o__Nitrososphaerales;f__Nitrososphaeraceae;g__TA-21;s__TA-21 sp014523495	GCA_014523495.1	95	d__Archaea;p__Thermoproteota;c__Nitrososphaeria;o__Nitrososphaerales;f__Nitrososphaeraceae;g__TA-21;s__TA-21 sp014523495	96.48	0.76	GCA_014523495.1	95	d__Archaea;p__Thermoproteota;c__Nitrososphaeria;o__Nitrososphaerales;f__Nitrososphaeraceae;g__TA-21;s__TA-21 sp014523495	96.48	0.76	d__Archaea;p__Thermoproteota;c__Nitrososphaeria;o__Nitrososphaerales;f__Nitrososphaeraceae;g__TA-21;s__	taxonomic classification defined by topology and ANI	topological placement and ANI have congruent species assignments	GCA_014523525.1, s__TA-21 sp014523525, 95.0, 84.03, 0.68; GCA_005877075.1, s__TA-21 sp005877075, 95.0, 84.0, 0.78; GCA_005877345.1, s__TA-21 sp005877345, 95.0, 83.88, 0.66; GCA_014523595.1, s__TA-21 sp014523595, 95.0, 81.12, 0.6; GCA_014381105.1, s__TA-21 sp014381105, 95.0, 79.46, 0.52	86.72	11	N/A
GCA_020029155.1	CR_Sed_300A_bin.78	93.69	1.53	66.67	d__Archaea;p__Thermoproteota;c__Nitrososphaeria;o__Nitrososphaerales;f__Nitrososphaeraceae;g__TA-21;s__TA-21 sp014523495	GCA_014523495.1	95	d__Archaea;p__Thermoproteota;c__Nitrososphaeria;o__Nitrososphaerales;f__Nitrososphaeraceae;g__TA-21;s__TA-21 sp014523495	96.26	0.77	GCA_014523495.1	95	d__Archaea;p__Thermoproteota;c__Nitrososphaeria;o__Nitrososphaerales;f__Nitrososphaeraceae;g__TA-21;s__TA-21 sp014523495	96.26	0.77	d__Archaea;p__Thermoproteota;c__Nitrososphaeria;o__Nitrososphaerales;f__Nitrososphaeraceae;g__TA-21;s__	taxonomic classification defined by topology and ANI	topological placement and ANI have congruent species assignments	GCA_014523525.1, s__TA-21 sp014523525, 95.0, 84.2, 0.67; GCA_005877075.1, s__TA-21 sp005877075, 95.0, 84.06, 0.71; GCA_005877345.1, s__TA-21 sp005877345, 95.0, 83.85, 0.63; GCA_014523595.1, s__TA-21 sp014523595, 95.0, 81.12, 0.59; GCA_014381105.1, s__TA-21 sp014381105, 95.0, 79.35, 0.54	82.9	11	N/A
GCA_020029175.1	CR_Sed_300A_bin.76	96.28	0.97	0	d__Archaea;p__Thermoproteota;c__Nitrososphaeria;o__Nitrososphaerales;f__Nitrososphaeraceae;g__TA-21;s__TA-21 sp014523495	GCA_014523495.1	95	d__Archaea;p__Thermoproteota;c__Nitrososphaeria;o__Nitrososphaerales;f__Nitrososphaeraceae;g__TA-21;s__TA-21 sp014523495	96.81	0.85	GCA_014523495.1	95	d__Archaea;p__Thermoproteota;c__Nitrososphaeria;o__Nitrososphaerales;f__Nitrososphaeraceae;g__TA-21;s__TA-21 sp014523495	96.81	0.85	d__Archaea;p__Thermoproteota;c__Nitrososphaeria;o__Nitrososphaerales;f__Nitrososphaeraceae;g__TA-21;s__	taxonomic classification defined by topology and ANI	topological placement and ANI have congruent species assignments	GCA_014523525.1, s__TA-21 sp014523525, 95.0, 84.42, 0.7; GCA_005877075.1, s__TA-21 sp005877075, 95.0, 84.22, 0.81; GCA_005877345.1, s__TA-21 sp005877345, 95.0, 83.65, 0.66; GCA_014523595.1, s__TA-21 sp014523595, 95.0, 81.25, 0.65; GCA_014381105.1, s__TA-21 sp014381105, 95.0, 79.55, 0.62	91.32	11	N/A
GCA_020029195.1	CR_Sed_300A_bin.79	91.75	1.05	0	d__Archaea;p__Thermoproteota;c__Nitrososphaeria;o__Nitrososphaerales;f__Nitrososphaeraceae;g__TA-21;s__TA-21 sp014523495	GCA_014523495.1	95	d__Archaea;p__Thermoproteota;c__Nitrososphaeria;o__Nitrososphaerales;f__Nitrososphaeraceae;g__TA-21;s__TA-21 sp014523495	96.06	0.77	GCA_014523495.1	95	d__Archaea;p__Thermoproteota;c__Nitrososphaeria;o__Nitrososphaerales;f__Nitrososphaeraceae;g__TA-21;s__TA-21 sp014523495	96.06	0.77	d__Archaea;p__Thermoproteota;c__Nitrososphaeria;o__Nitrososphaerales;f__Nitrososphaeraceae;g__TA-21;s__	taxonomic classification defined by topology and ANI	topological placement and ANI have congruent species assignments	GCA_014523525.1, s__TA-21 sp014523525, 95.0, 84.2, 0.62; GCA_005877075.1, s__TA-21 sp005877075, 95.0, 83.85, 0.71; GCA_005877345.1, s__TA-21 sp005877345, 95.0, 83.54, 0.61; GCA_014523595.1, s__TA-21 sp014523595, 95.0, 81.2, 0.6; GCA_014381105.1, s__TA-21 sp014381105, 95.0, 79.14, 0.57	88.32	11	N/A
GCA_020029245.1	CR_Sed_300A_bin.80	91.75	1.05	0	d__Archaea;p__Thermoproteota;c__Nitrososphaeria;o__Nitrososphaerales;f__Nitrososphaeraceae;g__TA-21;s__TA-21 sp014523495	GCA_014523495.1	95	d__Archaea;p__Thermoproteota;c__Nitrososphaeria;o__Nitrososphaerales;f__Nitrososphaeraceae;g__TA-21;s__TA-21 sp014523495	96.03	0.77	GCA_014523495.1	95	d__Archaea;p__Thermoproteota;c__Nitrososphaeria;o__Nitrososphaerales;f__Nitrososphaeraceae;g__TA-21;s__TA-21 sp014523495	96.03	0.77	d__Archaea;p__Thermoproteota;c__Nitrososphaeria;o__Nitrososphaerales;f__Nitrososphaeraceae;g__TA-21;s__	taxonomic classification defined by topology and ANI	topological placement and ANI have congruent species assignments	GCA_014523525.1, s__TA-21 sp014523525, 95.0, 84.2, 0.64; GCA_005877075.1, s__TA-21 sp005877075, 95.0, 83.84, 0.69; GCA_005877345.1, s__TA-21 sp005877345, 95.0, 83.73, 0.6; GCA_014523595.1, s__TA-21 sp014523595, 95.0, 81.22, 0.61; GCA_014381105.1, s__TA-21 sp014381105, 95.0, 79.26, 0.56	87.74	11	N/A
GCA_014523525.1	strain: TH703	94.17	7.77	55.56	d__Archaea;p__Thermoproteota;c__Nitrososphaeria;o__Nitrososphaerales;f__Nitrososphaeraceae;g__TA-21;s__TA-21 sp014523525	GCA_014523525.1	95	d__Archaea;p__Thermoproteota;c__Nitrososphaeria;o__Nitrososphaerales;f__Nitrososphaeraceae;g__TA-21;s__TA-21 sp014523525	100	0.98	GCA_014523525.1	95	d__Archaea;p__Thermoproteota;c__Nitrososphaeria;o__Nitrososphaerales;f__Nitrososphaeraceae;g__TA-21;s__TA-21 sp014523525	100	0.98	d__Archaea;p__Thermoproteota;c__Nitrososphaeria;o__Nitrososphaerales;f__Nitrososphaeraceae;g__TA-21;s__	taxonomic classification defined by topology and ANI	topological placement and ANI have congruent species assignments	GCA_005877345.1, s__TA-21 sp005877345, 95.0, 94.87, 0.7; GCA_014523495.1, s__TA-21 sp014523495, 95.0, 83.82, 0.7; GCA_014523595.1, s__TA-21 sp014523595, 95.0, 81.58, 0.62; GCA_005877075.1, s__TA-21 sp005877075, 95.0, 81.16, 0.65; GCA_014381105.1, s__TA-21 sp014381105, 95.0, 79.76, 0.58	85.03	11	N/A
GCA_022545915.1	QZ2	96.76	1.94	0	d__Archaea;p__Thermoproteota;c__Nitrososphaeria;o__Nitrososphaerales;f__Nitrososphaeraceae;g__TH1177;s__	N/A	N/A	N/A	N/A	N/A	GCA_014523485.1	95	d__Archaea;p__Thermoproteota;c__Nitrososphaeria;o__Nitrososphaerales;f__Nitrososphaeraceae;g__TH1177;s__TH1177 sp014523485	88.55	0.72	d__Archaea;p__Thermoproteota;c__Nitrososphaeria;o__Nitrososphaerales;f__Nitrososphaeraceae;g__TH1177;s__	taxonomic classification defined by topology and ANI	N/A	GCA_014523515.1, s__TH1177 sp014523515, 95.0, 82.94, 0.59	85.1	11	0.980627
GCA_025930195.1	SN_bin.86	99.03	3.88	25	d__Archaea;p__Thermoproteota;c__Nitrososphaeria;o__Nitrososphaerales;f__Nitrososphaeraceae;g__TH1177;s__	N/A	N/A	N/A	N/A	N/A	GCA_014523485.1	95	d__Archaea;p__Thermoproteota;c__Nitrososphaeria;o__Nitrososphaerales;f__Nitrososphaeraceae;g__TH1177;s__TH1177 sp014523485	88.67	0.7	d__Archaea;p__Thermoproteota;c__Nitrososphaeria;o__Nitrososphaerales;f__Nitrososphaeraceae;g__TH1177;s__	taxonomic classification defined by topology and ANI	N/A	GCA_014523515.1, s__TH1177 sp014523515, 95.0, 82.96, 0.59	86.3	11	0.980696
GCA_025930415.1	SCK_bin.80	92.72	3.88	0	d__Archaea;p__Thermoproteota;c__Nitrososphaeria;o__Nitrososphaerales;f__Nitrososphaeraceae;g__TH1177;s__	N/A	N/A	N/A	N/A	N/A	GCA_014523485.1	95	d__Archaea;p__Thermoproteota;c__Nitrososphaeria;o__Nitrososphaerales;f__Nitrososphaeraceae;g__TH1177;s__TH1177 sp014523485	88.73	0.79	d__Archaea;p__Thermoproteota;c__Nitrososphaeria;o__Nitrososphaerales;f__Nitrososphaeraceae;g__TH1177;s__	taxonomic classification defined by topology and ANI	N/A	GCA_014523515.1, s__TH1177 sp014523515, 95.0, 83.24, 0.66	86.04	11	0.981394
GCA_025930575.1	SC_bin.78	97.09	3.4	25	d__Archaea;p__Thermoproteota;c__Nitrososphaeria;o__Nitrososphaerales;f__Nitrososphaeraceae;g__TH1177;s__	N/A	N/A	N/A	N/A	N/A	GCA_014523485.1	95	d__Archaea;p__Thermoproteota;c__Nitrososphaeria;o__Nitrososphaerales;f__Nitrososphaeraceae;g__TH1177;s__TH1177 sp014523485	88.62	0.72	d__Archaea;p__Thermoproteota;c__Nitrososphaeria;o__Nitrososphaerales;f__Nitrososphaeraceae;g__TH1177;s__	taxonomic classification defined by topology and ANI	N/A	GCA_014523515.1, s__TH1177 sp014523515, 95.0, 83.12, 0.58	89.06	11	0.981063
GCA_014523515.1	strain: TH1177	90.78	7.77	53.85	d__Archaea;p__Thermoproteota;c__Nitrososphaeria;o__Nitrososphaerales;f__Nitrososphaeraceae;g__TH1177;s__TH1177 sp014523515	GCA_014523515.1	95	d__Archaea;p__Thermoproteota;c__Nitrososphaeria;o__Nitrososphaerales;f__Nitrososphaeraceae;g__TH1177;s__TH1177 sp014523515	100	0.99	GCA_014523515.1	95	d__Archaea;p__Thermoproteota;c__Nitrososphaeria;o__Nitrososphaerales;f__Nitrososphaeraceae;g__TH1177;s__TH1177 sp014523515	100	0.99	d__Archaea;p__Thermoproteota;c__Nitrososphaeria;o__Nitrososphaerales;f__Nitrososphaeraceae;g__TH1177;s__	taxonomic classification defined by topology and ANI	topological placement and ANI have congruent species assignments	GCA_014523485.1, s__TH1177 sp014523485, 95.0, 81.57, 0.54	75.58	11	N/A
GCA_014523685.1	strain: TH5893	93.04	1.94	0	d__Archaea;p__Thermoproteota;c__Nitrososphaeria;o__Nitrososphaerales;f__Nitrososphaeraceae;g__TH5893;s__TH5893 sp014523685	GCA_014523685.1	95	d__Archaea;p__Thermoproteota;c__Nitrososphaeria;o__Nitrososphaerales;f__Nitrososphaeraceae;g__TH5893;s__TH5893 sp014523685	100	0.97	GCA_014523685.1	95	d__Archaea;p__Thermoproteota;c__Nitrososphaeria;o__Nitrososphaerales;f__Nitrososphaeraceae;g__TH5893;s__TH5893 sp014523685	100	0.97	d__Archaea;p__Thermoproteota;c__Nitrososphaeria;o__Nitrososphaerales;f__Nitrososphaeraceae;g__;s__	taxonomic classification defined by topology and ANI	topological placement and ANI have congruent species assignments	N/A	82.67	11	N/A
GCA_029237525.1	plot1_rep1	97.57	2.91	75	d__Archaea;p__Thermoproteota;c__Nitrososphaeria;o__Nitrososphaerales;f__Nitrososphaeraceae;g__TH5896;s__	N/A	N/A	N/A	N/A	N/A	N/A	N/A	N/A	N/A	N/A	d__Archaea;p__Thermoproteota;c__Nitrososphaeria;o__Nitrososphaerales;f__Nitrososphaeraceae;g__;s__	taxonomic novelty determined using RED	N/A	N/A	80.61	11	0.850565
GCA_009377575.1	Dino_bin45	98.06	2.91	0	d__Archaea;p__Thermoproteota;c__Nitrososphaeria;o__Nitrososphaerales;f__Nitrososphaeraceae;g__TH5896;s__TH5896 sp009377575	GCA_009377575.1	95	d__Archaea;p__Thermoproteota;c__Nitrososphaeria;o__Nitrososphaerales;f__Nitrososphaeraceae;g__TH5896;s__TH5896 sp009377575	100	0.99	GCA_009377575.1	95	d__Archaea;p__Thermoproteota;c__Nitrososphaeria;o__Nitrososphaerales;f__Nitrososphaeraceae;g__TH5896;s__TH5896 sp009377575	100	0.99	d__Archaea;p__Thermoproteota;c__Nitrososphaeria;o__Nitrososphaerales;f__Nitrososphaeraceae;g__TH5896;s__	taxonomic classification defined by topology and ANI	topological placement and ANI have congruent species assignments	GCA_014523695.1, s__TH5896 sp014523695, 95.0, 91.9, 0.61; GCA_014523665.1, s__TH5896 sp014523665, 95.0, 83.28, 0.5; GCA_014523625.1, s__TH5896 sp014523625, 95.0, 81.48, 0.65	87.7	11	N/A
GCA_014523625.1	strain: TH5896	90.45	1.94	50	d__Archaea;p__Thermoproteota;c__Nitrososphaeria;o__Nitrososphaerales;f__Nitrososphaeraceae;g__TH5896;s__TH5896 sp014523625	GCA_014523625.1	95	d__Archaea;p__Thermoproteota;c__Nitrososphaeria;o__Nitrososphaerales;f__Nitrososphaeraceae;g__TH5896;s__TH5896 sp014523625	100	0.97	GCA_014523625.1	95	d__Archaea;p__Thermoproteota;c__Nitrososphaeria;o__Nitrososphaerales;f__Nitrososphaeraceae;g__TH5896;s__TH5896 sp014523625	100	0.97	d__Archaea;p__Thermoproteota;c__Nitrososphaeria;o__Nitrososphaerales;f__Nitrososphaeraceae;g__TH5896;s__	taxonomic classification defined by topology and ANI	topological placement and ANI have congruent species assignments	GCA_014523665.1, s__TH5896 sp014523665, 95.0, 82.38, 0.63; GCA_009377575.1, s__TH5896 sp009377575, 95.0, 81.48, 0.65; GCA_014523695.1, s__TH5896 sp014523695, 95.0, 81.24, 0.52	86.59	11	N/A
GCA_014523695.1	strain: TH5895	94.17	7.28	66.67	d__Archaea;p__Thermoproteota;c__Nitrososphaeria;o__Nitrososphaerales;f__Nitrososphaeraceae;g__TH5896;s__TH5896 sp014523695	GCA_014523695.1	95	d__Archaea;p__Thermoproteota;c__Nitrososphaeria;o__Nitrososphaerales;f__Nitrososphaeraceae;g__TH5896;s__TH5896 sp014523695	100	0.98	GCA_014523695.1	95	d__Archaea;p__Thermoproteota;c__Nitrososphaeria;o__Nitrososphaerales;f__Nitrososphaeraceae;g__TH5896;s__TH5896 sp014523695	100	0.98	d__Archaea;p__Thermoproteota;c__Nitrososphaeria;o__Nitrososphaerales;f__Nitrososphaeraceae;g__TH5896;s__	taxonomic classification defined by topology and ANI	topological placement and ANI have congruent species assignments	GCA_009377575.1, s__TH5896 sp009377575, 95.0, 91.9, 0.61; GCA_014523665.1, s__TH5896 sp014523665, 95.0, 82.96, 0.55; GCA_014523625.1, s__TH5896 sp014523625, 95.0, 81.24, 0.52	86.57	11	N/A
GCA_933226995.1	S100_Bin_4	90.94	5.91	50	d__Archaea;p__Thermoproteota;c__Nitrososphaeria;o__Nitrososphaerales;f__Nitrososphaeraceae;g__UBA10452;s__	N/A	N/A	N/A	N/A	N/A	N/A	N/A	N/A	N/A	N/A	d__Archaea;p__Thermoproteota;c__Nitrososphaeria;o__Nitrososphaerales;f__Nitrososphaeraceae;g__UBA10452;s__	taxonomic classification defined by topology and ANI	N/A	GCA_009665115.1, s__UBA10452 sp009665115, 95.0, 92.45, 0.7; GCA_002501855.1, s__UBA10452 sp002501855, 95.0, 91.72, 0.78; GCA_003176995.1, s__UBA10452 sp003176995, 95.0, 91.22, 0.86; GCF_009898475.1, s__UBA10452 sp009898475, 95.0, 77.35, 0.12	75.84	11	0.98461
GCA_003176995.1	RRmetagenome_bin19	98.06	3.88	0	d__Archaea;p__Thermoproteota;c__Nitrososphaeria;o__Nitrososphaerales;f__Nitrososphaeraceae;g__UBA10452;s__UBA10452 sp003176995	GCA_003176995.1	95	d__Archaea;p__Thermoproteota;c__Nitrososphaeria;o__Nitrososphaerales;f__Nitrososphaeraceae;g__UBA10452;s__UBA10452 sp003176995	100	0.99	GCA_003176995.1	95	d__Archaea;p__Thermoproteota;c__Nitrososphaeria;o__Nitrososphaerales;f__Nitrososphaeraceae;g__UBA10452;s__UBA10452 sp003176995	100	0.99	d__Archaea;p__Thermoproteota;c__Nitrososphaeria;o__Nitrososphaerales;f__Nitrososphaeraceae;g__UBA10452;s__	taxonomic classification defined by topology and ANI	topological placement and ANI have congruent species assignments	GCA_002501855.1, s__UBA10452 sp002501855, 95.0, 94.46, 0.79; GCA_009665115.1, s__UBA10452 sp009665115, 95.0, 93.51, 0.88; GCF_009898475.1, s__UBA10452 sp009898475, 95.0, 76.72, 0.15	89.11	11	N/A
GCA_009665115.1	AHI_AL_Thaum02	98.71	2.43	33.33	d__Archaea;p__Thermoproteota;c__Nitrososphaeria;o__Nitrososphaerales;f__Nitrososphaeraceae;g__UBA10452;s__UBA10452 sp009665115	GCA_009665115.1	95	d__Archaea;p__Thermoproteota;c__Nitrososphaeria;o__Nitrososphaerales;f__Nitrososphaeraceae;g__UBA10452;s__UBA10452 sp009665115	100	0.98	GCA_009665115.1	95	d__Archaea;p__Thermoproteota;c__Nitrososphaeria;o__Nitrososphaerales;f__Nitrososphaeraceae;g__UBA10452;s__UBA10452 sp009665115	100	0.98	d__Archaea;p__Thermoproteota;c__Nitrososphaeria;o__Nitrososphaerales;f__Nitrososphaeraceae;g__UBA10452;s__	taxonomic classification defined by topology and ANI	topological placement and ANI have congruent species assignments	GCA_002501855.1, s__UBA10452 sp002501855, 95.0, 94.3, 0.82; GCA_003176995.1, s__UBA10452 sp003176995, 95.0, 93.51, 0.88; GCF_009898475.1, s__UBA10452 sp009898475, 95.0, 77.4, 0.13	83.73	11	N/A
GCA_009898475.1	strain: AFS	93.2	2.91	0	d__Archaea;p__Thermoproteota;c__Nitrososphaeria;o__Nitrososphaerales;f__Nitrososphaeraceae;g__UBA10452;s__UBA10452 sp009898475	GCF_009898475.1	95	d__Archaea;p__Thermoproteota;c__Nitrososphaeria;o__Nitrososphaerales;f__Nitrososphaeraceae;g__UBA10452;s__UBA10452 sp009898475	100	0.99	GCF_009898475.1	95	d__Archaea;p__Thermoproteota;c__Nitrososphaeria;o__Nitrososphaerales;f__Nitrososphaeraceae;g__UBA10452;s__UBA10452 sp009898475	100	0.99	d__Archaea;p__Thermoproteota;c__Nitrososphaeria;o__Nitrososphaerales;f__Nitrososphaeraceae;g__UBA10452;s__	taxonomic classification defined by topology and ANI	topological placement and ANI have congruent species assignments	GCA_009665115.1, s__UBA10452 sp009665115, 95.0, 77.4, 0.13; GCA_002501855.1, s__UBA10452 sp002501855, 95.0, 76.75, 0.13; GCA_003176995.1, s__UBA10452 sp003176995, 95.0, 76.72, 0.15	82.06	11	N/A
GCA_002495315.1	UBA141	91.91	0	0	d__Archaea;p__Thermoproteota;c__Nitrososphaeria;o__Nitrososphaerales;f__UBA141;g__UBA141;s__UBA141 sp002495315	GCA_002495315.1	95	d__Archaea;p__Thermoproteota;c__Nitrososphaeria;o__Nitrososphaerales;f__UBA141;g__UBA141;s__UBA141 sp002495315	100	1	GCA_002495315.1	95	d__Archaea;p__Thermoproteota;c__Nitrososphaeria;o__Nitrososphaerales;f__UBA141;g__UBA141;s__UBA141 sp002495315	100	1	d__Archaea;p__Thermoproteota;c__Nitrososphaeria;o__Nitrososphaerales;f__;g__;s__	taxonomic classification defined by topology and ANI	topological placement and ANI have congruent species assignments	N/A	82.99	11	N/A
GCA_027344765.1	clean192	97.57	0.97	0	d__Archaea;p__Thermoproteota;c__Nitrososphaeria;o__Nitrososphaerales;f__UBA183;g__BOG-1369;s__	N/A	N/A	N/A	N/A	N/A	GCA_003135575.1	95	d__Archaea;p__Thermoproteota;c__Nitrososphaeria;o__Nitrososphaerales;f__UBA183;g__BOG-1369;s__BOG-1369 sp003135575	78.47	0.38	d__Archaea;p__Thermoproteota;c__Nitrososphaeria;o__Nitrososphaerales;f__UBA183;g__BOG-1369;s__	taxonomic classification defined by topology and ANI	N/A	GCA_003164815.1, s__BOG-1369 sp003164815, 95.0, 77.5, 0.17	88.64	11	0.94514
GCA_027886925.1	AcS5-19	92.72	3.56	20	d__Archaea;p__Thermoproteota;c__Nitrososphaeria;o__Nitrososphaerales;f__UBA183;g__BOG-1369;s__	N/A	N/A	N/A	N/A	N/A	GCA_003135575.1	95	d__Archaea;p__Thermoproteota;c__Nitrososphaeria;o__Nitrososphaerales;f__UBA183;g__BOG-1369;s__BOG-1369 sp003135575	77.65	0.29	d__Archaea;p__Thermoproteota;c__Nitrososphaeria;o__Nitrososphaerales;f__UBA183;g__BOG-1369;s__	taxonomic classification defined by topology and ANI	N/A	GCA_003164815.1, s__BOG-1369 sp003164815, 95.0, 77.2, 0.11	86.53	11	0.940403
GCA_003135575.1	palsa_1368	92.89	2.91	0	d__Archaea;p__Thermoproteota;c__Nitrososphaeria;o__Nitrososphaerales;f__UBA183;g__BOG-1369;s__BOG-1369 sp003135575	GCA_003135575.1	95	d__Archaea;p__Thermoproteota;c__Nitrososphaeria;o__Nitrososphaerales;f__UBA183;g__BOG-1369;s__BOG-1369 sp003135575	100	0.99	GCA_003135575.1	95	d__Archaea;p__Thermoproteota;c__Nitrososphaeria;o__Nitrososphaerales;f__UBA183;g__BOG-1369;s__BOG-1369 sp003135575	100	0.99	d__Archaea;p__Thermoproteota;c__Nitrososphaeria;o__Nitrososphaerales;f__UBA183;g__BOG-1369;s__	taxonomic classification defined by topology and ANI	topological placement and ANI have congruent species assignments	GCA_003164815.1, s__BOG-1369 sp003164815, 95.0, 77.13, 0.12	69.67	11	N/A
GCA_003139715.1	bog_1367	94.66	2.91	0	d__Archaea;p__Thermoproteota;c__Nitrososphaeria;o__Nitrososphaerales;f__UBA183;g__BOG-1369;s__BOG-1369 sp003164815	GCA_003164815.1	95	d__Archaea;p__Thermoproteota;c__Nitrososphaeria;o__Nitrososphaerales;f__UBA183;g__BOG-1369;s__BOG-1369 sp003164815	99.8	0.96	GCA_003164815.1	95	d__Archaea;p__Thermoproteota;c__Nitrososphaeria;o__Nitrososphaerales;f__UBA183;g__BOG-1369;s__BOG-1369 sp003164815	99.8	0.96	d__Archaea;p__Thermoproteota;c__Nitrososphaeria;o__Nitrososphaerales;f__UBA183;g__BOG-1369;s__	taxonomic classification defined by topology and ANI	topological placement and ANI have congruent species assignments	GCA_003135575.1, s__BOG-1369 sp003135575, 95.0, 76.77, 0.11	76.81	11	N/A
GCA_003164815.1	bog_1369	99.03	1.94	50	d__Archaea;p__Thermoproteota;c__Nitrososphaeria;o__Nitrososphaerales;f__UBA183;g__BOG-1369;s__BOG-1369 sp003164815	GCA_003164815.1	95	d__Archaea;p__Thermoproteota;c__Nitrososphaeria;o__Nitrososphaerales;f__UBA183;g__BOG-1369;s__BOG-1369 sp003164815	100	0.99	GCA_003164815.1	95	d__Archaea;p__Thermoproteota;c__Nitrososphaeria;o__Nitrososphaerales;f__UBA183;g__BOG-1369;s__BOG-1369 sp003164815	100	0.99	d__Archaea;p__Thermoproteota;c__Nitrososphaeria;o__Nitrososphaerales;f__UBA183;g__BOG-1369;s__	taxonomic classification defined by topology and ANI	topological placement and ANI have congruent species assignments	GCA_003135575.1, s__BOG-1369 sp003135575, 95.0, 77.13, 0.12	88.56	11	N/A
GCA_027318085.1	clean612	98.06	2.91	25	d__Archaea;p__Thermoproteota;c__Nitrososphaeria;o__Nitrososphaerales;f__UBA183;g__UBA183;s__	N/A	N/A	N/A	N/A	N/A	N/A	N/A	N/A	N/A	N/A	d__Archaea;p__Thermoproteota;c__Nitrososphaeria;o__Nitrososphaerales;f__UBA183;g__UBA183;s__	ANI	N/A	GCA_002495205.1, s__UBA183 sp002495205, 95.0, 77.62, 0.25; GCA_014874415.1, s__UBA183 sp014874415, 95.0, 77.6, 0.25; GCA_016200045.1, s__UBA183 sp016200045, 95.0, 77.22, 0.13; GCA_016432545.1, s__UBA183 sp016432545, 95.0, 76.83, 0.17; GCA_016200025.1, s__UBA183 sp016200025, 95.0, 76.67, 0.19	90.45	11	0.949166
GCA_027322035.1	clean25	97.25	1.94	0	d__Archaea;p__Thermoproteota;c__Nitrososphaeria;o__Nitrososphaerales;f__UBA183;g__UBA183;s__	N/A	N/A	N/A	N/A	N/A	N/A	N/A	N/A	N/A	N/A	d__Archaea;p__Thermoproteota;c__Nitrososphaeria;o__Nitrososphaerales;f__UBA183;g__UBA183;s__	ANI	N/A	GCA_002495205.1, s__UBA183 sp002495205, 95.0, 78.52, 0.44; GCA_014874415.1, s__UBA183 sp014874415, 95.0, 78.17, 0.34; GCA_016200025.1, s__UBA183 sp016200025, 95.0, 77.32, 0.27; GCA_016200045.1, s__UBA183 sp016200045, 95.0, 77.18, 0.17; GCA_016432545.1, s__UBA183 sp016432545, 95.0, 77.11, 0.22	87.36	11	0.952424
GCA_027386355.1	clean3369	94.59	1.94	0	d__Archaea;p__Thermoproteota;c__Nitrososphaeria;o__Nitrososphaerales;f__UBA183;g__UBA183;s__	N/A	N/A	N/A	N/A	N/A	N/A	N/A	N/A	N/A	N/A	d__Archaea;p__Thermoproteota;c__Nitrososphaeria;o__Nitrososphaerales;f__UBA183;g__UBA183;s__	ANI	N/A	GCA_002495205.1, s__UBA183 sp002495205, 95.0, 77.61, 0.28; GCA_014874415.1, s__UBA183 sp014874415, 95.0, 77.39, 0.23; GCA_016200025.1, s__UBA183 sp016200025, 95.0, 76.67, 0.2; GCA_016432545.1, s__UBA183 sp016432545, 95.0, 76.66, 0.15; GCA_016200045.1, s__UBA183 sp016200045, 95.0, 76.62, 0.13	87.2	11	0.94968
GCA_027386635.1	clean3355	96.53	4.85	0	d__Archaea;p__Thermoproteota;c__Nitrososphaeria;o__Nitrososphaerales;f__UBA183;g__UBA183;s__	N/A	N/A	N/A	N/A	N/A	N/A	N/A	N/A	N/A	N/A	d__Archaea;p__Thermoproteota;c__Nitrososphaeria;o__Nitrososphaerales;f__UBA183;g__UBA183;s__	ANI	N/A	GCA_014874415.1, s__UBA183 sp014874415, 95.0, 77.57, 0.26; GCA_002495205.1, s__UBA183 sp002495205, 95.0, 77.47, 0.31; GCA_016432545.1, s__UBA183 sp016432545, 95.0, 76.91, 0.16; GCA_016200045.1, s__UBA183 sp016200045, 95.0, 76.82, 0.14; GCA_016200025.1, s__UBA183 sp016200025, 95.0, 76.73, 0.22	88.84	11	0.950098
GCA_027386665.1	clean3354	96.53	3.88	0	d__Archaea;p__Thermoproteota;c__Nitrososphaeria;o__Nitrososphaerales;f__UBA183;g__UBA183;s__	N/A	N/A	N/A	N/A	N/A	N/A	N/A	N/A	N/A	N/A	d__Archaea;p__Thermoproteota;c__Nitrososphaeria;o__Nitrososphaerales;f__UBA183;g__UBA183;s__	ANI	N/A	GCA_014874415.1, s__UBA183 sp014874415, 95.0, 77.52, 0.26; GCA_002495205.1, s__UBA183 sp002495205, 95.0, 77.46, 0.32; GCA_016432545.1, s__UBA183 sp016432545, 95.0, 76.9, 0.17; GCA_016200045.1, s__UBA183 sp016200045, 95.0, 76.79, 0.14; GCA_016200025.1, s__UBA183 sp016200025, 95.0, 76.69, 0.22	88.84	11	0.949986
GCA_027886975.1	SubAcS15-57	94.82	1.53	66.67	d__Archaea;p__Thermoproteota;c__Nitrososphaeria;o__Nitrososphaerales;f__UBA183;g__UBA183;s__	N/A	N/A	N/A	N/A	N/A	N/A	N/A	N/A	N/A	N/A	d__Archaea;p__Thermoproteota;c__Nitrososphaeria;o__Nitrososphaerales;f__UBA183;g__UBA183;s__	ANI	N/A	GCA_014874415.1, s__UBA183 sp014874415, 95.0, 77.5, 0.17; GCA_016200025.1, s__UBA183 sp016200025, 95.0, 77.24, 0.24; GCA_016432545.1, s__UBA183 sp016432545, 95.0, 77.14, 0.16; GCA_002495205.1, s__UBA183 sp002495205, 95.0, 76.99, 0.25; GCA_016200045.1, s__UBA183 sp016200045, 95.0, 76.8, 0.13	90.39	11	0.945905
GCA_027887005.1	SubAcS9-116	96.28	0.97	0	d__Archaea;p__Thermoproteota;c__Nitrososphaeria;o__Nitrososphaerales;f__UBA183;g__UBA183;s__	N/A	N/A	N/A	N/A	N/A	N/A	N/A	N/A	N/A	N/A	d__Archaea;p__Thermoproteota;c__Nitrososphaeria;o__Nitrososphaerales;f__UBA183;g__UBA183;s__	ANI	N/A	GCA_016432545.1, s__UBA183 sp016432545, 95.0, 77.76, 0.27; GCA_016200025.1, s__UBA183 sp016200025, 95.0, 77.6, 0.3; GCA_014874415.1, s__UBA183 sp014874415, 95.0, 77.32, 0.18; GCA_016200045.1, s__UBA183 sp016200045, 95.0, 77.16, 0.2; GCA_002495205.1, s__UBA183 sp002495205, 95.0, 76.97, 0.24	92.02	11	0.916548
GCA_028866945.1	REEA69	92.32	0.97	0	d__Archaea;p__Thermoproteota;c__Nitrososphaeria;o__Nitrososphaerales;f__UBA183;g__UBA183;s__	N/A	N/A	N/A	N/A	N/A	N/A	N/A	N/A	N/A	N/A	d__Archaea;p__Thermoproteota;c__Nitrososphaeria;o__Nitrososphaerales;f__UBA183;g__UBA183;s__	ANI	N/A	GCA_002495205.1, s__UBA183 sp002495205, 95.0, 78.5, 0.32; GCA_014874415.1, s__UBA183 sp014874415, 95.0, 78.31, 0.32; GCA_016432545.1, s__UBA183 sp016432545, 95.0, 77.25, 0.24; GCA_016200045.1, s__UBA183 sp016200045, 95.0, 77.23, 0.2; GCA_016200025.1, s__UBA183 sp016200025, 95.0, 76.95, 0.28	85.4	11	0.949144
GCA_028867035.1	REEA66	97.73	0.97	0	d__Archaea;p__Thermoproteota;c__Nitrososphaeria;o__Nitrososphaerales;f__UBA183;g__UBA183;s__	N/A	N/A	N/A	N/A	N/A	N/A	N/A	N/A	N/A	N/A	d__Archaea;p__Thermoproteota;c__Nitrososphaeria;o__Nitrososphaerales;f__UBA183;g__UBA183;s__	ANI	N/A	GCA_014874415.1, s__UBA183 sp014874415, 95.0, 78.31, 0.36; GCA_002495205.1, s__UBA183 sp002495205, 95.0, 78.25, 0.39; GCA_016200025.1, s__UBA183 sp016200025, 95.0, 77.53, 0.3; GCA_016432545.1, s__UBA183 sp016432545, 95.0, 77.47, 0.21; GCA_016200045.1, s__UBA183 sp016200045, 95.0, 77.13, 0.17	88.44	11	0.95008
GCA_014874415.1	A_CRE_07	95.31	5.34	16.67	d__Archaea;p__Thermoproteota;c__Nitrososphaeria;o__Nitrososphaerales;f__UBA183;g__UBA183;s__UBA183 sp014874415	GCA_014874415.1	95	d__Archaea;p__Thermoproteota;c__Nitrososphaeria;o__Nitrososphaerales;f__UBA183;g__UBA183;s__UBA183 sp014874415	100	0.99	GCA_014874415.1	95	d__Archaea;p__Thermoproteota;c__Nitrososphaeria;o__Nitrososphaerales;f__UBA183;g__UBA183;s__UBA183 sp014874415	100	0.99	d__Archaea;p__Thermoproteota;c__Nitrososphaeria;o__Nitrososphaerales;f__UBA183;g__UBA183;s__	taxonomic classification defined by topology and ANI	topological placement and ANI have congruent species assignments	GCA_002495205.1, s__UBA183 sp002495205, 95.0, 78.95, 0.41; GCA_016200025.1, s__UBA183 sp016200025, 95.0, 77.55, 0.24; GCA_016200045.1, s__UBA183 sp016200045, 95.0, 77.18, 0.15; GCA_016432545.1, s__UBA183 sp016432545, 95.0, 76.98, 0.2	82.07	11	N/A
GCA_016200045.1	NC_groundwater_1048_Pr1_S-0.65um_58_13	99.51	1.94	0	d__Archaea;p__Thermoproteota;c__Nitrososphaeria;o__Nitrososphaerales;f__UBA183;g__UBA183;s__UBA183 sp016200045	GCA_016200045.1	95	d__Archaea;p__Thermoproteota;c__Nitrososphaeria;o__Nitrososphaerales;f__UBA183;g__UBA183;s__UBA183 sp016200045	100	1	GCA_016200045.1	95	d__Archaea;p__Thermoproteota;c__Nitrososphaeria;o__Nitrososphaerales;f__UBA183;g__UBA183;s__UBA183 sp016200045	100	1	d__Archaea;p__Thermoproteota;c__Nitrososphaeria;o__Nitrososphaerales;f__UBA183;g__UBA183;s__	taxonomic classification defined by topology and ANI	topological placement and ANI have congruent species assignments	GCA_016432545.1, s__UBA183 sp016432545, 95.0, 77.53, 0.23; GCA_014874415.1, s__UBA183 sp014874415, 95.0, 77.18, 0.15; GCA_002495205.1, s__UBA183 sp002495205, 95.0, 77.13, 0.18; GCA_016200025.1, s__UBA183 sp016200025, 95.0, 77.1, 0.23	89.3	11	N/A
GCA_023644045.1	D147_6_12_Bin7	93.22	7.92	0	d__Archaea;p__Thermoproteota;c__Nitrososphaeria;o__Nitrososphaerales;f__UBA57;g__;s__	N/A	N/A	N/A	N/A	N/A	N/A	N/A	N/A	N/A	N/A	d__Archaea;p__Thermoproteota;c__Nitrososphaeria;o__Nitrososphaerales;f__UBA57;g__;s__	taxonomic novelty determined using RED	N/A	N/A	72.04	11	0.749994
GCA_027295865.1	KW1-S15_144	96.6	3.4	40	d__Archaea;p__Thermoproteota;c__Nitrososphaeria;o__Nitrososphaerales;f__UBA57;g__;s__	N/A	N/A	N/A	N/A	N/A	N/A	N/A	N/A	N/A	N/A	d__Archaea;p__Thermoproteota;c__Nitrososphaeria;o__Nitrososphaerales;f__UBA57;g__;s__	taxonomic novelty determined using RED	N/A	N/A	89.84	11	0.7495
GCA_029460355.1	XS84Bin1	90.22	0.97	0	d__Archaea;p__Thermoproteota;c__Nitrososphaeria;o__Nitrososphaerales;f__UBA57;g__;s__	N/A	N/A	N/A	N/A	N/A	N/A	N/A	N/A	N/A	N/A	d__Archaea;p__Thermoproteota;c__Nitrososphaeria;o__Nitrososphaerales;f__UBA57;g__;s__	taxonomic novelty determined using RED	N/A	N/A	74.26	11	0.747053
GCA_024860875.1	NC_groundwater_719_Ag_S-0.2um_45_15	90.29	0.97	0	d__Archaea;p__Thermoproteota;c__Nitrososphaeria;o__Nitrososphaerales;f__UBA57;g__VHBL01;s__	N/A	N/A	N/A	N/A	N/A	GCA_016871995.1	95	d__Archaea;p__Thermoproteota;c__Nitrososphaeria;o__Nitrososphaerales;f__UBA57;g__VHBL01;s__VHBL01 sp016871995	80.06	0.58	d__Archaea;p__Thermoproteota;c__Nitrososphaeria;o__Nitrososphaerales;f__UBA57;g__;s__	taxonomic classification defined by topology and ANI	N/A	N/A	89.62	11	0.933688
GCA_016871995.1	K_DeepCast_65m_m2_187	98.06	1.94	0	d__Archaea;p__Thermoproteota;c__Nitrososphaeria;o__Nitrososphaerales;f__UBA57;g__VHBL01;s__VHBL01 sp016871995	GCA_016871995.1	95	d__Archaea;p__Thermoproteota;c__Nitrososphaeria;o__Nitrososphaerales;f__UBA57;g__VHBL01;s__VHBL01 sp016871995	100	1	GCA_016871995.1	95	d__Archaea;p__Thermoproteota;c__Nitrososphaeria;o__Nitrososphaerales;f__UBA57;g__VHBL01;s__VHBL01 sp016871995	100	1	d__Archaea;p__Thermoproteota;c__Nitrososphaeria;o__Nitrososphaerales;f__UBA57;g__;s__	taxonomic classification defined by topology and ANI	topological placement and ANI have congruent species assignments	N/A	94.75	11	N/A
GCA_025054795.1	SKYG59	92.39	0	0	d__Archaea;p__Thermoproteota;c__Nitrososphaeria_A;o__Caldarchaeales;f__Caldarchaeaceae;g__Caldarchaeum;s__	N/A	N/A	N/A	N/A	N/A	GCA_011373345.1	95	d__Archaea;p__Thermoproteota;c__Nitrososphaeria_A;o__Caldarchaeales;f__Caldarchaeaceae;g__Caldarchaeum;s__Caldarchaeum subterraneum_D	77.39	0.38	d__Archaea;p__Thermoproteota;c__Nitrososphaeria_A;o__Caldarchaeales;f__Caldarchaeaceae;g__Caldarchaeum;s__	taxonomic classification defined by topology and ANI	N/A	GCA_011364605.1, s__Caldarchaeum subterraneum_B, 95.0, 76.46, 0.11; GCA_011373645.1, s__Caldarchaeum subterraneum_C, 95.0, 76.05, 0.21; GCA_000270325.1, s__Caldarchaeum subterraneum_A, 95.0, 75.66, 0.12	80	11	0.958082
GCA_026413695.1	SKW49	94.01	0.15	50	d__Archaea;p__Thermoproteota;c__Nitrososphaeria_A;o__Caldarchaeales;f__Caldarchaeaceae;g__Caldarchaeum;s__	N/A	N/A	N/A	N/A	N/A	N/A	N/A	N/A	N/A	N/A	d__Archaea;p__Thermoproteota;c__Nitrososphaeria_A;o__Caldarchaeales;f__Caldarchaeaceae;g__Caldarchaeum;s__	ANI	N/A	GCA_011364605.1, s__Caldarchaeum subterraneum_B, 95.0, 76.55, 0.21; GCA_000270325.1, s__Caldarchaeum subterraneum_A, 95.0, 76.34, 0.2; GCA_011373645.1, s__Caldarchaeum subterraneum_C, 95.0, 76.05, 0.14; GCA_011373345.1, s__Caldarchaeum subterraneum_D, 95.0, 75.17, 0.1	85.23	11	0.926234
GCA_000270325.1		98.06	0	0	d__Archaea;p__Thermoproteota;c__Nitrososphaeria_A;o__Caldarchaeales;f__Caldarchaeaceae;g__Caldarchaeum;s__Caldarchaeum subterraneum_A	GCA_000270325.1	95	d__Archaea;p__Thermoproteota;c__Nitrososphaeria_A;o__Caldarchaeales;f__Caldarchaeaceae;g__Caldarchaeum;s__Caldarchaeum subterraneum_A	100	1	GCA_000270325.1	95	d__Archaea;p__Thermoproteota;c__Nitrososphaeria_A;o__Caldarchaeales;f__Caldarchaeaceae;g__Caldarchaeum;s__Caldarchaeum subterraneum_A	100	1	d__Archaea;p__Thermoproteota;c__Nitrososphaeria_A;o__Caldarchaeales;f__Caldarchaeaceae;g__Caldarchaeum;s__	taxonomic classification defined by topology and ANI	topological placement and ANI have congruent species assignments	GCA_011364605.1, s__Caldarchaeum subterraneum_B, 95.0, 90.49, 0.91; GCA_011373645.1, s__Caldarchaeum subterraneum_C, 95.0, 76.39, 0.12; GCA_011373345.1, s__Caldarchaeum subterraneum_D, 95.0, 75.67, 0.14	91.44	11	N/A
GCA_937934305.1	H1_Bin_METABAT__153_1_1	97.09	0	0	d__Archaea;p__Thermoproteota;c__Nitrososphaeria_A;o__Caldarchaeales;f__Caldarchaeaceae;g__Caldarchaeum;s__Caldarchaeum subterraneum_B	GCA_011364605.1	95	d__Archaea;p__Thermoproteota;c__Nitrososphaeria_A;o__Caldarchaeales;f__Caldarchaeaceae;g__Caldarchaeum;s__Caldarchaeum subterraneum_B	99.01	0.91	GCA_011364605.1	95	d__Archaea;p__Thermoproteota;c__Nitrososphaeria_A;o__Caldarchaeales;f__Caldarchaeaceae;g__Caldarchaeum;s__Caldarchaeum subterraneum_B	99.01	0.91	d__Archaea;p__Thermoproteota;c__Nitrososphaeria_A;o__Caldarchaeales;f__Caldarchaeaceae;g__Caldarchaeum;s__	taxonomic classification defined by topology and ANI	topological placement and ANI have congruent species assignments	GCA_000270325.1, s__Caldarchaeum subterraneum_A, 95.0, 90.16, 0.84; GCA_011373645.1, s__Caldarchaeum subterraneum_C, 95.0, 76.58, 0.12; GCA_011373345.1, s__Caldarchaeum subterraneum_D, 95.0, 75.71, 0.09	89.98	11	N/A
GCA_015661775.1	SZUA-1515	94.17	1.05	50	d__Archaea;p__Thermoproteota;c__Nitrososphaeria_A;o__Caldarchaeales;f__Caldarchaeaceae;g__SZUA-1515;s__SZUA-1515 sp015661775	GCA_015661775.1	95	d__Archaea;p__Thermoproteota;c__Nitrososphaeria_A;o__Caldarchaeales;f__Caldarchaeaceae;g__SZUA-1515;s__SZUA-1515 sp015661775	100	0.98	GCA_015661775.1	95	d__Archaea;p__Thermoproteota;c__Nitrososphaeria_A;o__Caldarchaeales;f__Caldarchaeaceae;g__SZUA-1515;s__SZUA-1515 sp015661775	100	0.98	d__Archaea;p__Thermoproteota;c__Nitrososphaeria_A;o__Caldarchaeales;f__Caldarchaeaceae;g__;s__	taxonomic classification defined by topology and ANI	topological placement and ANI have congruent species assignments	N/A	89.49	11	N/A
GCA_015520425.1	S146_89_esom	94.66	1.94	33.33	d__Archaea;p__Thermoproteota;c__Nitrososphaeria_A;o__Caldarchaeales;f__Caldarchaeaceae;g__WAQC01;s__WAQC01 sp015520425	GCA_015520425.1	95	d__Archaea;p__Thermoproteota;c__Nitrososphaeria_A;o__Caldarchaeales;f__Caldarchaeaceae;g__WAQC01;s__WAQC01 sp015520425	100	0.99	GCA_015520425.1	95	d__Archaea;p__Thermoproteota;c__Nitrososphaeria_A;o__Caldarchaeales;f__Caldarchaeaceae;g__WAQC01;s__WAQC01 sp015520425	100	0.99	d__Archaea;p__Thermoproteota;c__Nitrososphaeria_A;o__Caldarchaeales;f__Caldarchaeaceae;g__;s__	taxonomic classification defined by topology and ANI	topological placement and ANI have congruent species assignments	N/A	87.8	11	N/A
GCA_025059595.1	SKYB103	98.06	0	0	d__Archaea;p__Thermoproteota;c__Nitrososphaeria_A;o__Caldarchaeales;f__HR02;g__HRBIN02;s__	N/A	N/A	N/A	N/A	N/A	N/A	N/A	N/A	N/A	N/A	d__Archaea;p__Thermoproteota;c__Nitrososphaeria_A;o__Caldarchaeales;f__HR02;g__HRBIN02;s__	ANI	N/A	GCA_009889515.1, s__HRBIN02 sp009889515, 95.0, 77.68, 0.28; GCA_011373385.1, s__HRBIN02 sp011373385, 95.0, 77.44, 0.2; GCA_002898395.1, s__HRBIN02 sp002898395, 95.0, 77.12, 0.23; GCA_011373505.1, s__HRBIN02 sp011373505, 95.0, 76.97, 0.26	86.15	11	0.94021
GCA_009889515.1	ILS 100	98.06	3.88	33.33	d__Archaea;p__Thermoproteota;c__Nitrososphaeria_A;o__Caldarchaeales;f__HR02;g__HRBIN02;s__HRBIN02 sp009889515	GCA_009889515.1	95	d__Archaea;p__Thermoproteota;c__Nitrososphaeria_A;o__Caldarchaeales;f__HR02;g__HRBIN02;s__HRBIN02 sp009889515	100	1	GCA_009889515.1	95	d__Archaea;p__Thermoproteota;c__Nitrososphaeria_A;o__Caldarchaeales;f__HR02;g__HRBIN02;s__HRBIN02 sp009889515	100	1	d__Archaea;p__Thermoproteota;c__Nitrososphaeria_A;o__Caldarchaeales;f__HR02;g__HRBIN02;s__	taxonomic classification defined by topology and ANI	topological placement and ANI have congruent species assignments	GCA_002898395.1, s__HRBIN02 sp002898395, 95.0, 83.5, 0.73; GCA_011373505.1, s__HRBIN02 sp011373505, 95.0, 78.27, 0.48; GCA_011373385.1, s__HRBIN02 sp011373385, 95.0, 77.17, 0.21	84.57	11	N/A
GCA_021159365.1	AUK008	95.15	0	0	d__Archaea;p__Thermoproteota;c__Nitrososphaeria_A;o__Caldarchaeales;f__NZ13-MGT;g__EX4484-121;s__	N/A	N/A	N/A	N/A	N/A	GCA_002255105.1	95	d__Archaea;p__Thermoproteota;c__Nitrososphaeria_A;o__Caldarchaeales;f__NZ13-MGT;g__EX4484-121;s__EX4484-121 sp002255105	81.01	0.74	d__Archaea;p__Thermoproteota;c__Nitrososphaeria_A;o__Caldarchaeales;f__NZ13-MGT;g__EX4484-121;s__	taxonomic classification defined by topology and ANI	N/A	GCA_003660635.1, s__EX4484-121 sp003660635, 95.0, 79.46, 0.09	89.63	11	0.961189
GCA_021163375.1	AUK135	90.65	8.96	50	d__Archaea;p__Thermoproteota;c__Nitrososphaeria_A;o__Caldarchaeales;f__NZ13-MGT;g__EX4484-121;s__	N/A	N/A	N/A	N/A	N/A	GCA_003660635.1	95	d__Archaea;p__Thermoproteota;c__Nitrososphaeria_A;o__Caldarchaeales;f__NZ13-MGT;g__EX4484-121;s__EX4484-121 sp003660635	94.57	0.65	d__Archaea;p__Thermoproteota;c__Nitrososphaeria_A;o__Caldarchaeales;f__NZ13-MGT;g__EX4484-121;s__	taxonomic classification defined by topology and ANI	N/A	GCA_002255105.1, s__EX4484-121 sp002255105, 95.0, 76.62, 0.07	80.56	11	0.987664
GCA_021323375.2	A8	98.06	0.49	100	d__Archaea;p__Thermoproteota;c__Nitrososphaeria_A;o__Caldarchaeales;f__NZ13-MGT;g__EX4484-121;s__	N/A	N/A	N/A	N/A	N/A	GCA_003660635.1	95	d__Archaea;p__Thermoproteota;c__Nitrososphaeria_A;o__Caldarchaeales;f__NZ13-MGT;g__EX4484-121;s__EX4484-121 sp003660635	76.09	0.1	d__Archaea;p__Thermoproteota;c__Nitrososphaeria_A;o__Caldarchaeales;f__NZ13-MGT;g__EX4484-121;s__	taxonomic classification defined by topology and ANI	N/A	GCA_002255105.1, s__EX4484-121 sp002255105, 95.0, 75.83, 0.06	90.61	11	0.91997
GCA_023252375.1	ZMQR.bins.22	96.04	0.97	0	d__Archaea;p__Thermoproteota;c__Nitrososphaeria_A;o__Caldarchaeales;f__NZ13-MGT;g__EX4484-121;s__	N/A	N/A	N/A	N/A	N/A	GCA_003660635.1	95	d__Archaea;p__Thermoproteota;c__Nitrososphaeria_A;o__Caldarchaeales;f__NZ13-MGT;g__EX4484-121;s__EX4484-121 sp003660635	76.7	0.08	d__Archaea;p__Thermoproteota;c__Nitrososphaeria_A;o__Caldarchaeales;f__NZ13-MGT;g__EX4484-121;s__	taxonomic classification defined by topology and ANI	N/A	GCA_002255105.1, s__EX4484-121 sp002255105, 95.0, 76.03, 0.04	90.12	11	0.917847
GCA_023252615.1	GMQS.bins.10	98.06	0	0	d__Archaea;p__Thermoproteota;c__Nitrososphaeria_A;o__Caldarchaeales;f__NZ13-MGT;g__EX4484-121;s__	N/A	N/A	N/A	N/A	N/A	GCA_003660635.1	95	d__Archaea;p__Thermoproteota;c__Nitrososphaeria_A;o__Caldarchaeales;f__NZ13-MGT;g__EX4484-121;s__EX4484-121 sp003660635	76.34	0.09	d__Archaea;p__Thermoproteota;c__Nitrososphaeria_A;o__Caldarchaeales;f__NZ13-MGT;g__EX4484-121;s__	taxonomic classification defined by topology and ANI	N/A	GCA_002255105.1, s__EX4484-121 sp002255105, 95.0, 75.75, 0.05	94.95	11	0.920229
GCA_023268255.1	GMQ_bin_10	98.06	0	0	d__Archaea;p__Thermoproteota;c__Nitrososphaeria_A;o__Caldarchaeales;f__NZ13-MGT;g__EX4484-121;s__	N/A	N/A	N/A	N/A	N/A	GCA_003660635.1	95	d__Archaea;p__Thermoproteota;c__Nitrososphaeria_A;o__Caldarchaeales;f__NZ13-MGT;g__EX4484-121;s__EX4484-121 sp003660635	76.34	0.09	d__Archaea;p__Thermoproteota;c__Nitrososphaeria_A;o__Caldarchaeales;f__NZ13-MGT;g__EX4484-121;s__	taxonomic classification defined by topology and ANI	N/A	GCA_002255105.1, s__EX4484-121 sp002255105, 95.0, 75.75, 0.05	94.95	11	0.920229
GCA_023539495.1	LGB-01.bin.22	92.23	0	0	d__Archaea;p__Thermoproteota;c__Nitrososphaeria_A;o__Caldarchaeales;f__NZ13-MGT;g__EX4484-121;s__	N/A	N/A	N/A	N/A	N/A	GCA_003660635.1	95	d__Archaea;p__Thermoproteota;c__Nitrososphaeria_A;o__Caldarchaeales;f__NZ13-MGT;g__EX4484-121;s__EX4484-121 sp003660635	76.82	0.07	d__Archaea;p__Thermoproteota;c__Nitrososphaeria_A;o__Caldarchaeales;f__NZ13-MGT;g__EX4484-121;s__	taxonomic classification defined by topology and ANI	N/A	GCA_002255105.1, s__EX4484-121 sp002255105, 95.0, 75.72, 0.06	87.71	11	0.920194
GCA_023269855.1	KUA_Bin06	93.2	0	0	d__Archaea;p__Thermoproteota;c__Nitrososphaeria_A;o__Caldarchaeales;f__NZ13-MGT;g__JGI-0000106-J15;s__	N/A	N/A	N/A	N/A	N/A	N/A	N/A	N/A	N/A	N/A	d__Archaea;p__Thermoproteota;c__Nitrososphaeria_A;o__Caldarchaeales;f__NZ13-MGT;g__JGI-0000106-J15;s__	ANI	N/A	GCA_011375845.1, s__JGI-0000106-J15 sp011375845, 95.0, 78.56, 0.44; GCA_011337925.1, s__JGI-0000106-J15 sp011337925, 95.0, 78.4, 0.48; GCA_011363825.1, s__JGI-0000106-J15 sp011363825, 95.0, 77.29, 0.31; GCA_011364615.1, s__JGI-0000106-J15 sp011364615, 95.0, 76.67, 0.23	86.5	11	0.924743
GCA_023539395.1	LGB-05.bin.6	97.09	0	0	d__Archaea;p__Thermoproteota;c__Nitrososphaeria_A;o__Caldarchaeales;f__NZ13-MGT;g__JGI-0000106-J15;s__	N/A	N/A	N/A	N/A	N/A	GCA_011375845.1	95	d__Archaea;p__Thermoproteota;c__Nitrososphaeria_A;o__Caldarchaeales;f__NZ13-MGT;g__JGI-0000106-J15;s__JGI-0000106-J15 sp011375845	89.86	0.73	d__Archaea;p__Thermoproteota;c__Nitrososphaeria_A;o__Caldarchaeales;f__NZ13-MGT;g__JGI-0000106-J15;s__	taxonomic classification defined by topology and ANI	N/A	GCA_011337925.1, s__JGI-0000106-J15 sp011337925, 95.0, 85.12, 0.75; GCA_011363825.1, s__JGI-0000106-J15 sp011363825, 95.0, 77.96, 0.45; GCA_011364615.1, s__JGI-0000106-J15 sp011364615, 95.0, 76.82, 0.22	91.31	11	0.981286
GCA_023539475.1	GC-11.bin.8	96.76	0	0	d__Archaea;p__Thermoproteota;c__Nitrososphaeria_A;o__Caldarchaeales;f__NZ13-MGT;g__JGI-0000106-J15;s__	N/A	N/A	N/A	N/A	N/A	GCA_011375845.1	95	d__Archaea;p__Thermoproteota;c__Nitrososphaeria_A;o__Caldarchaeales;f__NZ13-MGT;g__JGI-0000106-J15;s__JGI-0000106-J15 sp011375845	89.86	0.74	d__Archaea;p__Thermoproteota;c__Nitrososphaeria_A;o__Caldarchaeales;f__NZ13-MGT;g__JGI-0000106-J15;s__	taxonomic classification defined by topology and ANI	N/A	GCA_011337925.1, s__JGI-0000106-J15 sp011337925, 95.0, 85.09, 0.74; GCA_011363825.1, s__JGI-0000106-J15 sp011363825, 95.0, 77.94, 0.45; GCA_011364615.1, s__JGI-0000106-J15 sp011364615, 95.0, 76.89, 0.23	89.5	11	0.981009
GCA_023539555.1	GC-06.bin.5	97.73	0	0	d__Archaea;p__Thermoproteota;c__Nitrososphaeria_A;o__Caldarchaeales;f__NZ13-MGT;g__JGI-0000106-J15;s__	N/A	N/A	N/A	N/A	N/A	GCA_011375845.1	95	d__Archaea;p__Thermoproteota;c__Nitrososphaeria_A;o__Caldarchaeales;f__NZ13-MGT;g__JGI-0000106-J15;s__JGI-0000106-J15 sp011375845	89.57	0.66	d__Archaea;p__Thermoproteota;c__Nitrososphaeria_A;o__Caldarchaeales;f__NZ13-MGT;g__JGI-0000106-J15;s__	taxonomic classification defined by topology and ANI	N/A	GCA_011337925.1, s__JGI-0000106-J15 sp011337925, 95.0, 84.69, 0.72; GCA_011363825.1, s__JGI-0000106-J15 sp011363825, 95.0, 77.91, 0.41; GCA_011364615.1, s__JGI-0000106-J15 sp011364615, 95.0, 76.7, 0.22	90.7	11	0.9811
GCA_023539585.1	GC-10.bin.45	97.09	0	0	d__Archaea;p__Thermoproteota;c__Nitrososphaeria_A;o__Caldarchaeales;f__NZ13-MGT;g__JGI-0000106-J15;s__	N/A	N/A	N/A	N/A	N/A	GCA_011375845.1	95	d__Archaea;p__Thermoproteota;c__Nitrososphaeria_A;o__Caldarchaeales;f__NZ13-MGT;g__JGI-0000106-J15;s__JGI-0000106-J15 sp011375845	89.83	0.74	d__Archaea;p__Thermoproteota;c__Nitrososphaeria_A;o__Caldarchaeales;f__NZ13-MGT;g__JGI-0000106-J15;s__	taxonomic classification defined by topology and ANI	N/A	GCA_011337925.1, s__JGI-0000106-J15 sp011337925, 95.0, 85.15, 0.74; GCA_011363825.1, s__JGI-0000106-J15 sp011363825, 95.0, 78.07, 0.44; GCA_011364615.1, s__JGI-0000106-J15 sp011364615, 95.0, 76.82, 0.22	89.5	11	0.981013
GCA_023539595.1	GC-07.bin.31	96.12	0	0	d__Archaea;p__Thermoproteota;c__Nitrososphaeria_A;o__Caldarchaeales;f__NZ13-MGT;g__JGI-0000106-J15;s__	N/A	N/A	N/A	N/A	N/A	GCA_011375845.1	95	d__Archaea;p__Thermoproteota;c__Nitrososphaeria_A;o__Caldarchaeales;f__NZ13-MGT;g__JGI-0000106-J15;s__JGI-0000106-J15 sp011375845	89.51	0.73	d__Archaea;p__Thermoproteota;c__Nitrososphaeria_A;o__Caldarchaeales;f__NZ13-MGT;g__JGI-0000106-J15;s__	taxonomic classification defined by topology and ANI	N/A	GCA_011337925.1, s__JGI-0000106-J15 sp011337925, 95.0, 85.06, 0.79; GCA_011363825.1, s__JGI-0000106-J15 sp011363825, 95.0, 78.19, 0.44; GCA_011364615.1, s__JGI-0000106-J15 sp011364615, 95.0, 76.75, 0.23	88.16	11	0.98082
GCA_023539675.1	GC-01.bin.10	96.76	0	0	d__Archaea;p__Thermoproteota;c__Nitrososphaeria_A;o__Caldarchaeales;f__NZ13-MGT;g__JGI-0000106-J15;s__	N/A	N/A	N/A	N/A	N/A	GCA_011375845.1	95	d__Archaea;p__Thermoproteota;c__Nitrososphaeria_A;o__Caldarchaeales;f__NZ13-MGT;g__JGI-0000106-J15;s__JGI-0000106-J15 sp011375845	89.76	0.73	d__Archaea;p__Thermoproteota;c__Nitrososphaeria_A;o__Caldarchaeales;f__NZ13-MGT;g__JGI-0000106-J15;s__	taxonomic classification defined by topology and ANI	N/A	GCA_011337925.1, s__JGI-0000106-J15 sp011337925, 95.0, 85.11, 0.73; GCA_011363825.1, s__JGI-0000106-J15 sp011363825, 95.0, 78.17, 0.42; GCA_011364615.1, s__JGI-0000106-J15 sp011364615, 95.0, 76.69, 0.21	89.5	11	0.980861
GCA_025058515.1	SKYB24	98.06	0	0	d__Archaea;p__Thermoproteota;c__Nitrososphaeria_A;o__Caldarchaeales;f__NZ13-MGT;g__JGI-0000106-J15;s__	N/A	N/A	N/A	N/A	N/A	N/A	N/A	N/A	N/A	N/A	d__Archaea;p__Thermoproteota;c__Nitrososphaeria_A;o__Caldarchaeales;f__NZ13-MGT;g__JGI-0000106-J15;s__	ANI	N/A	GCA_011364615.1, s__JGI-0000106-J15 sp011364615, 95.0, 77.35, 0.23; GCA_011375845.1, s__JGI-0000106-J15 sp011375845, 95.0, 76.8, 0.22; GCA_011337925.1, s__JGI-0000106-J15 sp011337925, 95.0, 76.67, 0.25; GCA_011363825.1, s__JGI-0000106-J15 sp011363825, 95.0, 76.35, 0.17	91.37	11	0.909532
GCA_026413845.1	SKW312	98.06	0	0	d__Archaea;p__Thermoproteota;c__Nitrososphaeria_A;o__Caldarchaeales;f__NZ13-MGT;g__JGI-0000106-J15;s__	N/A	N/A	N/A	N/A	N/A	N/A	N/A	N/A	N/A	N/A	d__Archaea;p__Thermoproteota;c__Nitrososphaeria_A;o__Caldarchaeales;f__NZ13-MGT;g__JGI-0000106-J15;s__	ANI	N/A	GCA_011364615.1, s__JGI-0000106-J15 sp011364615, 95.0, 77.42, 0.24; GCA_011375845.1, s__JGI-0000106-J15 sp011375845, 95.0, 76.89, 0.19; GCA_011337925.1, s__JGI-0000106-J15 sp011337925, 95.0, 76.79, 0.25; GCA_011363825.1, s__JGI-0000106-J15 sp011363825, 95.0, 76.54, 0.18	91.38	11	0.909573
GCA_023252795.1	DRTY-7.bins.33	94.17	0.97	100	d__Archaea;p__Thermoproteota;c__Nitrososphaeria_A;o__Caldarchaeales;f__NZ13-MGT;g__JGI-0000106-J15;s__JGI-0000106-J15 sp011363825	GCA_011363825.1	95	d__Archaea;p__Thermoproteota;c__Nitrososphaeria_A;o__Caldarchaeales;f__NZ13-MGT;g__JGI-0000106-J15;s__JGI-0000106-J15 sp011363825	98.78	0.81	GCA_011363825.1	95	d__Archaea;p__Thermoproteota;c__Nitrososphaeria_A;o__Caldarchaeales;f__NZ13-MGT;g__JGI-0000106-J15;s__JGI-0000106-J15 sp011363825	98.78	0.81	d__Archaea;p__Thermoproteota;c__Nitrososphaeria_A;o__Caldarchaeales;f__NZ13-MGT;g__JGI-0000106-J15;s__	taxonomic classification defined by topology and ANI	topological placement and ANI have congruent species assignments	GCA_011364615.1, s__JGI-0000106-J15 sp011364615, 95.0, 79.0, 0.19; GCA_011337925.1, s__JGI-0000106-J15 sp011337925, 95.0, 78.19, 0.4; GCA_011375845.1, s__JGI-0000106-J15 sp011375845, 95.0, 77.78, 0.37	84.14	11	N/A
GCA_023252855.1	DRTY-6.bins.90	92.23	0.97	0	d__Archaea;p__Thermoproteota;c__Nitrososphaeria_A;o__Caldarchaeales;f__NZ13-MGT;g__JGI-0000106-J15;s__JGI-0000106-J15 sp011363825	GCA_011363825.1	95	d__Archaea;p__Thermoproteota;c__Nitrososphaeria_A;o__Caldarchaeales;f__NZ13-MGT;g__JGI-0000106-J15;s__JGI-0000106-J15 sp011363825	98.97	0.76	GCA_011363825.1	95	d__Archaea;p__Thermoproteota;c__Nitrososphaeria_A;o__Caldarchaeales;f__NZ13-MGT;g__JGI-0000106-J15;s__JGI-0000106-J15 sp011363825	98.97	0.76	d__Archaea;p__Thermoproteota;c__Nitrososphaeria_A;o__Caldarchaeales;f__NZ13-MGT;g__JGI-0000106-J15;s__	taxonomic classification defined by topology and ANI	topological placement and ANI have congruent species assignments	GCA_011364615.1, s__JGI-0000106-J15 sp011364615, 95.0, 78.91, 0.18; GCA_011337925.1, s__JGI-0000106-J15 sp011337925, 95.0, 78.4, 0.41; GCA_011375845.1, s__JGI-0000106-J15 sp011375845, 95.0, 77.85, 0.43	82.53	11	N/A
GCA_023252875.1	DRTY-6.bins.62	95.15	0.97	0	d__Archaea;p__Thermoproteota;c__Nitrososphaeria_A;o__Caldarchaeales;f__NZ13-MGT;g__JGI-0000106-J15;s__JGI-0000106-J15 sp011363825	GCA_011363825.1	95	d__Archaea;p__Thermoproteota;c__Nitrososphaeria_A;o__Caldarchaeales;f__NZ13-MGT;g__JGI-0000106-J15;s__JGI-0000106-J15 sp011363825	98.96	0.86	GCA_011363825.1	95	d__Archaea;p__Thermoproteota;c__Nitrososphaeria_A;o__Caldarchaeales;f__NZ13-MGT;g__JGI-0000106-J15;s__JGI-0000106-J15 sp011363825	98.96	0.86	d__Archaea;p__Thermoproteota;c__Nitrososphaeria_A;o__Caldarchaeales;f__NZ13-MGT;g__JGI-0000106-J15;s__	taxonomic classification defined by topology and ANI	topological placement and ANI have congruent species assignments	GCA_011364615.1, s__JGI-0000106-J15 sp011364615, 95.0, 78.79, 0.19; GCA_011337925.1, s__JGI-0000106-J15 sp011337925, 95.0, 78.21, 0.42; GCA_011375845.1, s__JGI-0000106-J15 sp011375845, 95.0, 77.87, 0.38	91.41	11	N/A
GCA_023252885.1	DRTY-6.bins.93	95.63	1.46	50	d__Archaea;p__Thermoproteota;c__Nitrososphaeria_A;o__Caldarchaeales;f__NZ13-MGT;g__JGI-0000106-J15;s__JGI-0000106-J15 sp011363825	GCA_011363825.1	95	d__Archaea;p__Thermoproteota;c__Nitrososphaeria_A;o__Caldarchaeales;f__NZ13-MGT;g__JGI-0000106-J15;s__JGI-0000106-J15 sp011363825	98.48	0.82	GCA_011363825.1	95	d__Archaea;p__Thermoproteota;c__Nitrososphaeria_A;o__Caldarchaeales;f__NZ13-MGT;g__JGI-0000106-J15;s__JGI-0000106-J15 sp011363825	98.48	0.82	d__Archaea;p__Thermoproteota;c__Nitrososphaeria_A;o__Caldarchaeales;f__NZ13-MGT;g__JGI-0000106-J15;s__	taxonomic classification defined by topology and ANI	topological placement and ANI have congruent species assignments	GCA_011364615.1, s__JGI-0000106-J15 sp011364615, 95.0, 78.95, 0.2; GCA_011337925.1, s__JGI-0000106-J15 sp011337925, 95.0, 78.2, 0.42; GCA_011375845.1, s__JGI-0000106-J15 sp011375845, 95.0, 77.92, 0.36	85.61	11	N/A
GCA_023252915.1	DRTY-6.bins.60	92.16	1.29	50	d__Archaea;p__Thermoproteota;c__Nitrososphaeria_A;o__Caldarchaeales;f__NZ13-MGT;g__JGI-0000106-J15;s__JGI-0000106-J15 sp011363825	GCA_011363825.1	95	d__Archaea;p__Thermoproteota;c__Nitrososphaeria_A;o__Caldarchaeales;f__NZ13-MGT;g__JGI-0000106-J15;s__JGI-0000106-J15 sp011363825	98.36	0.72	GCA_011363825.1	95	d__Archaea;p__Thermoproteota;c__Nitrososphaeria_A;o__Caldarchaeales;f__NZ13-MGT;g__JGI-0000106-J15;s__JGI-0000106-J15 sp011363825	98.36	0.72	d__Archaea;p__Thermoproteota;c__Nitrososphaeria_A;o__Caldarchaeales;f__NZ13-MGT;g__JGI-0000106-J15;s__	taxonomic classification defined by topology and ANI	topological placement and ANI have congruent species assignments	GCA_011364615.1, s__JGI-0000106-J15 sp011364615, 95.0, 79.23, 0.17; GCA_011337925.1, s__JGI-0000106-J15 sp011337925, 95.0, 78.13, 0.41; GCA_011375845.1, s__JGI-0000106-J15 sp011375845, 95.0, 77.89, 0.39	83.51	11	N/A
GCA_023252925.1	DRTY-6.bins.68	91.26	0.97	100	d__Archaea;p__Thermoproteota;c__Nitrososphaeria_A;o__Caldarchaeales;f__NZ13-MGT;g__JGI-0000106-J15;s__JGI-0000106-J15 sp011363825	GCA_011363825.1	95	d__Archaea;p__Thermoproteota;c__Nitrososphaeria_A;o__Caldarchaeales;f__NZ13-MGT;g__JGI-0000106-J15;s__JGI-0000106-J15 sp011363825	98.62	0.74	GCA_011363825.1	95	d__Archaea;p__Thermoproteota;c__Nitrososphaeria_A;o__Caldarchaeales;f__NZ13-MGT;g__JGI-0000106-J15;s__JGI-0000106-J15 sp011363825	98.62	0.74	d__Archaea;p__Thermoproteota;c__Nitrososphaeria_A;o__Caldarchaeales;f__NZ13-MGT;g__JGI-0000106-J15;s__	taxonomic classification defined by topology and ANI	topological placement and ANI have congruent species assignments	GCA_011364615.1, s__JGI-0000106-J15 sp011364615, 95.0, 78.78, 0.17; GCA_011337925.1, s__JGI-0000106-J15 sp011337925, 95.0, 78.19, 0.45; GCA_011375845.1, s__JGI-0000106-J15 sp011375845, 95.0, 77.96, 0.41	81.75	11	N/A
GCA_023254095.1	ZZQ.bins.13.201803	98.06	0.97	0	d__Archaea;p__Thermoproteota;c__Nitrososphaeria_A;o__Caldarchaeales;f__NZ13-MGT;g__JGI-0000106-J15;s__JGI-0000106-J15 sp011363825	GCA_011363825.1	95	d__Archaea;p__Thermoproteota;c__Nitrososphaeria_A;o__Caldarchaeales;f__NZ13-MGT;g__JGI-0000106-J15;s__JGI-0000106-J15 sp011363825	99.8	0.93	GCA_011363825.1	95	d__Archaea;p__Thermoproteota;c__Nitrososphaeria_A;o__Caldarchaeales;f__NZ13-MGT;g__JGI-0000106-J15;s__JGI-0000106-J15 sp011363825	99.8	0.93	d__Archaea;p__Thermoproteota;c__Nitrososphaeria_A;o__Caldarchaeales;f__NZ13-MGT;g__JGI-0000106-J15;s__	taxonomic classification defined by topology and ANI	topological placement and ANI have congruent species assignments	GCA_011364615.1, s__JGI-0000106-J15 sp011364615, 95.0, 79.27, 0.23; GCA_011337925.1, s__JGI-0000106-J15 sp011337925, 95.0, 78.19, 0.47; GCA_011375845.1, s__JGI-0000106-J15 sp011375845, 95.0, 77.95, 0.36	91.42	11	N/A
GCA_023267955.1	JZ-1.bins.116	97.09	0.97	0	d__Archaea;p__Thermoproteota;c__Nitrososphaeria_A;o__Caldarchaeales;f__NZ13-MGT;g__JGI-0000106-J15;s__JGI-0000106-J15 sp011363825	GCA_011363825.1	95	d__Archaea;p__Thermoproteota;c__Nitrososphaeria_A;o__Caldarchaeales;f__NZ13-MGT;g__JGI-0000106-J15;s__JGI-0000106-J15 sp011363825	99.8	0.92	GCA_011363825.1	95	d__Archaea;p__Thermoproteota;c__Nitrososphaeria_A;o__Caldarchaeales;f__NZ13-MGT;g__JGI-0000106-J15;s__JGI-0000106-J15 sp011363825	99.8	0.92	d__Archaea;p__Thermoproteota;c__Nitrososphaeria_A;o__Caldarchaeales;f__NZ13-MGT;g__JGI-0000106-J15;s__	taxonomic classification defined by topology and ANI	topological placement and ANI have congruent species assignments	GCA_011364615.1, s__JGI-0000106-J15 sp011364615, 95.0, 79.92, 0.23; GCA_011337925.1, s__JGI-0000106-J15 sp011337925, 95.0, 78.23, 0.46; GCA_011375845.1, s__JGI-0000106-J15 sp011375845, 95.0, 77.94, 0.37	91.42	11	N/A
GCA_023268055.1	JZ-1.bins.80	94.34	3.47	60	d__Archaea;p__Thermoproteota;c__Nitrososphaeria_A;o__Caldarchaeales;f__NZ13-MGT;g__JGI-0000106-J15;s__JGI-0000106-J15 sp011363825	GCA_011363825.1	95	d__Archaea;p__Thermoproteota;c__Nitrososphaeria_A;o__Caldarchaeales;f__NZ13-MGT;g__JGI-0000106-J15;s__JGI-0000106-J15 sp011363825	99.66	0.85	GCA_011363825.1	95	d__Archaea;p__Thermoproteota;c__Nitrososphaeria_A;o__Caldarchaeales;f__NZ13-MGT;g__JGI-0000106-J15;s__JGI-0000106-J15 sp011363825	99.66	0.85	d__Archaea;p__Thermoproteota;c__Nitrososphaeria_A;o__Caldarchaeales;f__NZ13-MGT;g__JGI-0000106-J15;s__	taxonomic classification defined by topology and ANI	topological placement and ANI have congruent species assignments	GCA_011364615.1, s__JGI-0000106-J15 sp011364615, 95.0, 80.67, 0.21; GCA_011337925.1, s__JGI-0000106-J15 sp011337925, 95.0, 78.2, 0.44; GCA_011375845.1, s__JGI-0000106-J15 sp011375845, 95.0, 78.03, 0.37	86.04	11	N/A
GCA_023268155.1	JZ-1.bins.42	98.06	0.97	0	d__Archaea;p__Thermoproteota;c__Nitrososphaeria_A;o__Caldarchaeales;f__NZ13-MGT;g__JGI-0000106-J15;s__JGI-0000106-J15 sp011363825	GCA_011363825.1	95	d__Archaea;p__Thermoproteota;c__Nitrososphaeria_A;o__Caldarchaeales;f__NZ13-MGT;g__JGI-0000106-J15;s__JGI-0000106-J15 sp011363825	99.83	0.93	GCA_011363825.1	95	d__Archaea;p__Thermoproteota;c__Nitrososphaeria_A;o__Caldarchaeales;f__NZ13-MGT;g__JGI-0000106-J15;s__JGI-0000106-J15 sp011363825	99.83	0.93	d__Archaea;p__Thermoproteota;c__Nitrososphaeria_A;o__Caldarchaeales;f__NZ13-MGT;g__JGI-0000106-J15;s__	taxonomic classification defined by topology and ANI	topological placement and ANI have congruent species assignments	GCA_011364615.1, s__JGI-0000106-J15 sp011364615, 95.0, 80.13, 0.25; GCA_011337925.1, s__JGI-0000106-J15 sp011337925, 95.0, 78.05, 0.49; GCA_011375845.1, s__JGI-0000106-J15 sp011375845, 95.0, 78.05, 0.38	90.22	11	N/A
GCA_023268165.1	JZ-1.bins.42	98.06	0.97	0	d__Archaea;p__Thermoproteota;c__Nitrososphaeria_A;o__Caldarchaeales;f__NZ13-MGT;g__JGI-0000106-J15;s__JGI-0000106-J15 sp011363825	GCA_011363825.1	95	d__Archaea;p__Thermoproteota;c__Nitrososphaeria_A;o__Caldarchaeales;f__NZ13-MGT;g__JGI-0000106-J15;s__JGI-0000106-J15 sp011363825	99.82	0.92	GCA_011363825.1	95	d__Archaea;p__Thermoproteota;c__Nitrososphaeria_A;o__Caldarchaeales;f__NZ13-MGT;g__JGI-0000106-J15;s__JGI-0000106-J15 sp011363825	99.82	0.92	d__Archaea;p__Thermoproteota;c__Nitrososphaeria_A;o__Caldarchaeales;f__NZ13-MGT;g__JGI-0000106-J15;s__	taxonomic classification defined by topology and ANI	topological placement and ANI have congruent species assignments	GCA_011364615.1, s__JGI-0000106-J15 sp011364615, 95.0, 79.96, 0.23; GCA_011337925.1, s__JGI-0000106-J15 sp011337925, 95.0, 78.17, 0.46; GCA_011375845.1, s__JGI-0000106-J15 sp011375845, 95.0, 77.98, 0.36	90.51	11	N/A
GCA_023268175.1	JZ-1.bins.12	97.57	1.05	50	d__Archaea;p__Thermoproteota;c__Nitrososphaeria_A;o__Caldarchaeales;f__NZ13-MGT;g__JGI-0000106-J15;s__JGI-0000106-J15 sp011363825	GCA_011363825.1	95	d__Archaea;p__Thermoproteota;c__Nitrososphaeria_A;o__Caldarchaeales;f__NZ13-MGT;g__JGI-0000106-J15;s__JGI-0000106-J15 sp011363825	99.64	0.88	GCA_011363825.1	95	d__Archaea;p__Thermoproteota;c__Nitrososphaeria_A;o__Caldarchaeales;f__NZ13-MGT;g__JGI-0000106-J15;s__JGI-0000106-J15 sp011363825	99.64	0.88	d__Archaea;p__Thermoproteota;c__Nitrososphaeria_A;o__Caldarchaeales;f__NZ13-MGT;g__JGI-0000106-J15;s__	taxonomic classification defined by topology and ANI	topological placement and ANI have congruent species assignments	GCA_011364615.1, s__JGI-0000106-J15 sp011364615, 95.0, 79.92, 0.22; GCA_011375845.1, s__JGI-0000106-J15 sp011375845, 95.0, 78.09, 0.37; GCA_011337925.1, s__JGI-0000106-J15 sp011337925, 95.0, 78.07, 0.44	81.02	11	N/A
GCA_021864495.1	Jz_11-27	99.03	0	0	d__Archaea;p__Thermoproteota;c__Nitrososphaeria_A;o__Caldarchaeales;f__NZ13-MGT;g__JGI-0000106-J15;s__JGI-0000106-J15 sp011364615	GCA_011364615.1	95	d__Archaea;p__Thermoproteota;c__Nitrososphaeria_A;o__Caldarchaeales;f__NZ13-MGT;g__JGI-0000106-J15;s__JGI-0000106-J15 sp011364615	99.88	0.94	GCA_011364615.1	95	d__Archaea;p__Thermoproteota;c__Nitrososphaeria_A;o__Caldarchaeales;f__NZ13-MGT;g__JGI-0000106-J15;s__JGI-0000106-J15 sp011364615	99.88	0.94	d__Archaea;p__Thermoproteota;c__Nitrososphaeria_A;o__Caldarchaeales;f__NZ13-MGT;g__JGI-0000106-J15;s__	taxonomic classification defined by topology and ANI	topological placement and ANI have congruent species assignments	GCA_011363825.1, s__JGI-0000106-J15 sp011363825, 95.0, 79.69, 0.2; GCA_011337925.1, s__JGI-0000106-J15 sp011337925, 95.0, 76.71, 0.25; GCA_011375845.1, s__JGI-0000106-J15 sp011375845, 95.0, 76.57, 0.2	92.63	11	N/A
GCA_023252475.1	SZTDM-1c.bins.20	96.53	0	0	d__Archaea;p__Thermoproteota;c__Nitrososphaeria_A;o__Caldarchaeales;f__NZ13-MGT;g__JGI-0000106-J15;s__JGI-0000106-J15 sp011364615	GCA_011364615.1	95	d__Archaea;p__Thermoproteota;c__Nitrososphaeria_A;o__Caldarchaeales;f__NZ13-MGT;g__JGI-0000106-J15;s__JGI-0000106-J15 sp011364615	99.28	0.78	GCA_011364615.1	95	d__Archaea;p__Thermoproteota;c__Nitrososphaeria_A;o__Caldarchaeales;f__NZ13-MGT;g__JGI-0000106-J15;s__JGI-0000106-J15 sp011364615	99.28	0.78	d__Archaea;p__Thermoproteota;c__Nitrososphaeria_A;o__Caldarchaeales;f__NZ13-MGT;g__JGI-0000106-J15;s__	taxonomic classification defined by topology and ANI	topological placement and ANI have congruent species assignments	GCA_011363825.1, s__JGI-0000106-J15 sp011363825, 95.0, 78.72, 0.18; GCA_011337925.1, s__JGI-0000106-J15 sp011337925, 95.0, 76.95, 0.23; GCA_011375845.1, s__JGI-0000106-J15 sp011375845, 95.0, 76.87, 0.19	86.56	11	N/A
GCA_023252525.1	SZTDM-1b.bins.22	96.93	0.97	100	d__Archaea;p__Thermoproteota;c__Nitrososphaeria_A;o__Caldarchaeales;f__NZ13-MGT;g__JGI-0000106-J15;s__JGI-0000106-J15 sp011364615	GCA_011364615.1	95	d__Archaea;p__Thermoproteota;c__Nitrososphaeria_A;o__Caldarchaeales;f__NZ13-MGT;g__JGI-0000106-J15;s__JGI-0000106-J15 sp011364615	99.42	0.87	GCA_011364615.1	95	d__Archaea;p__Thermoproteota;c__Nitrososphaeria_A;o__Caldarchaeales;f__NZ13-MGT;g__JGI-0000106-J15;s__JGI-0000106-J15 sp011364615	99.42	0.87	d__Archaea;p__Thermoproteota;c__Nitrososphaeria_A;o__Caldarchaeales;f__NZ13-MGT;g__JGI-0000106-J15;s__	taxonomic classification defined by topology and ANI	topological placement and ANI have congruent species assignments	GCA_011363825.1, s__JGI-0000106-J15 sp011363825, 95.0, 78.52, 0.18; GCA_011337925.1, s__JGI-0000106-J15 sp011337925, 95.0, 76.95, 0.22; GCA_011375845.1, s__JGI-0000106-J15 sp011375845, 95.0, 76.68, 0.22	90.95	11	N/A
GCA_023252555.1	SRBZ-2.bins.180	98.06	0	0	d__Archaea;p__Thermoproteota;c__Nitrososphaeria_A;o__Caldarchaeales;f__NZ13-MGT;g__JGI-0000106-J15;s__JGI-0000106-J15 sp011364615	GCA_011364615.1	95	d__Archaea;p__Thermoproteota;c__Nitrososphaeria_A;o__Caldarchaeales;f__NZ13-MGT;g__JGI-0000106-J15;s__JGI-0000106-J15 sp011364615	99.44	0.85	GCA_011364615.1	95	d__Archaea;p__Thermoproteota;c__Nitrososphaeria_A;o__Caldarchaeales;f__NZ13-MGT;g__JGI-0000106-J15;s__JGI-0000106-J15 sp011364615	99.44	0.85	d__Archaea;p__Thermoproteota;c__Nitrososphaeria_A;o__Caldarchaeales;f__NZ13-MGT;g__JGI-0000106-J15;s__	taxonomic classification defined by topology and ANI	topological placement and ANI have congruent species assignments	GCA_011363825.1, s__JGI-0000106-J15 sp011363825, 95.0, 78.75, 0.18; GCA_011337925.1, s__JGI-0000106-J15 sp011337925, 95.0, 76.88, 0.24; GCA_011375845.1, s__JGI-0000106-J15 sp011375845, 95.0, 76.85, 0.19	91.29	11	N/A
GCA_023252575.1	SRBZ-1.bins.49	91.26	0.97	100	d__Archaea;p__Thermoproteota;c__Nitrososphaeria_A;o__Caldarchaeales;f__NZ13-MGT;g__JGI-0000106-J15;s__JGI-0000106-J15 sp011364615	GCA_011364615.1	95	d__Archaea;p__Thermoproteota;c__Nitrososphaeria_A;o__Caldarchaeales;f__NZ13-MGT;g__JGI-0000106-J15;s__JGI-0000106-J15 sp011364615	99.36	0.83	GCA_011364615.1	95	d__Archaea;p__Thermoproteota;c__Nitrososphaeria_A;o__Caldarchaeales;f__NZ13-MGT;g__JGI-0000106-J15;s__JGI-0000106-J15 sp011364615	99.36	0.83	d__Archaea;p__Thermoproteota;c__Nitrososphaeria_A;o__Caldarchaeales;f__NZ13-MGT;g__JGI-0000106-J15;s__	taxonomic classification defined by topology and ANI	topological placement and ANI have congruent species assignments	GCA_011363825.1, s__JGI-0000106-J15 sp011363825, 95.0, 78.48, 0.19; GCA_011337925.1, s__JGI-0000106-J15 sp011337925, 95.0, 76.92, 0.23; GCA_011375845.1, s__JGI-0000106-J15 sp011375845, 95.0, 76.47, 0.2	85.6	11	N/A
GCA_023252655.1	GMQP.bins.30	99.03	0	0	d__Archaea;p__Thermoproteota;c__Nitrososphaeria_A;o__Caldarchaeales;f__NZ13-MGT;g__JGI-0000106-J15;s__JGI-0000106-J15 sp011364615	GCA_011364615.1	95	d__Archaea;p__Thermoproteota;c__Nitrososphaeria_A;o__Caldarchaeales;f__NZ13-MGT;g__JGI-0000106-J15;s__JGI-0000106-J15 sp011364615	99.6	0.91	GCA_011364615.1	95	d__Archaea;p__Thermoproteota;c__Nitrososphaeria_A;o__Caldarchaeales;f__NZ13-MGT;g__JGI-0000106-J15;s__JGI-0000106-J15 sp011364615	99.6	0.91	d__Archaea;p__Thermoproteota;c__Nitrososphaeria_A;o__Caldarchaeales;f__NZ13-MGT;g__JGI-0000106-J15;s__	taxonomic classification defined by topology and ANI	topological placement and ANI have congruent species assignments	GCA_011363825.1, s__JGI-0000106-J15 sp011363825, 95.0, 79.35, 0.18; GCA_011337925.1, s__JGI-0000106-J15 sp011337925, 95.0, 76.91, 0.24; GCA_011375845.1, s__JGI-0000106-J15 sp011375845, 95.0, 76.54, 0.18	92.63	11	N/A
GCA_023252955.1	BF2.bins.100	95.39	0	0	d__Archaea;p__Thermoproteota;c__Nitrososphaeria_A;o__Caldarchaeales;f__NZ13-MGT;g__JGI-0000106-J15;s__JGI-0000106-J15 sp011364615	GCA_011364615.1	95	d__Archaea;p__Thermoproteota;c__Nitrososphaeria_A;o__Caldarchaeales;f__NZ13-MGT;g__JGI-0000106-J15;s__JGI-0000106-J15 sp011364615	99.4	0.87	GCA_011364615.1	95	d__Archaea;p__Thermoproteota;c__Nitrososphaeria_A;o__Caldarchaeales;f__NZ13-MGT;g__JGI-0000106-J15;s__JGI-0000106-J15 sp011364615	99.4	0.87	d__Archaea;p__Thermoproteota;c__Nitrososphaeria_A;o__Caldarchaeales;f__NZ13-MGT;g__JGI-0000106-J15;s__	taxonomic classification defined by topology and ANI	topological placement and ANI have congruent species assignments	GCA_011363825.1, s__JGI-0000106-J15 sp011363825, 95.0, 80.37, 0.19; GCA_011337925.1, s__JGI-0000106-J15 sp011337925, 95.0, 76.88, 0.24; GCA_011375845.1, s__JGI-0000106-J15 sp011375845, 95.0, 76.87, 0.17	88.94	11	N/A
GCA_023267855.1	ZZQ.bins.17.201803	99.03	0	0	d__Archaea;p__Thermoproteota;c__Nitrososphaeria_A;o__Caldarchaeales;f__NZ13-MGT;g__JGI-0000106-J15;s__JGI-0000106-J15 sp011364615	GCA_011364615.1	95	d__Archaea;p__Thermoproteota;c__Nitrososphaeria_A;o__Caldarchaeales;f__NZ13-MGT;g__JGI-0000106-J15;s__JGI-0000106-J15 sp011364615	99.87	0.96	GCA_011364615.1	95	d__Archaea;p__Thermoproteota;c__Nitrososphaeria_A;o__Caldarchaeales;f__NZ13-MGT;g__JGI-0000106-J15;s__JGI-0000106-J15 sp011364615	99.87	0.96	d__Archaea;p__Thermoproteota;c__Nitrososphaeria_A;o__Caldarchaeales;f__NZ13-MGT;g__JGI-0000106-J15;s__	taxonomic classification defined by topology and ANI	topological placement and ANI have congruent species assignments	GCA_011363825.1, s__JGI-0000106-J15 sp011363825, 95.0, 78.98, 0.18; GCA_011337925.1, s__JGI-0000106-J15 sp011337925, 95.0, 76.98, 0.24; GCA_011375845.1, s__JGI-0000106-J15 sp011375845, 95.0, 76.76, 0.18	92.63	11	N/A
GCA_023267875.1	JZ-2.bins.15	99.03	0	0	d__Archaea;p__Thermoproteota;c__Nitrososphaeria_A;o__Caldarchaeales;f__NZ13-MGT;g__JGI-0000106-J15;s__JGI-0000106-J15 sp011364615	GCA_011364615.1	95	d__Archaea;p__Thermoproteota;c__Nitrososphaeria_A;o__Caldarchaeales;f__NZ13-MGT;g__JGI-0000106-J15;s__JGI-0000106-J15 sp011364615	99.95	0.98	GCA_011364615.1	95	d__Archaea;p__Thermoproteota;c__Nitrososphaeria_A;o__Caldarchaeales;f__NZ13-MGT;g__JGI-0000106-J15;s__JGI-0000106-J15 sp011364615	99.95	0.98	d__Archaea;p__Thermoproteota;c__Nitrososphaeria_A;o__Caldarchaeales;f__NZ13-MGT;g__JGI-0000106-J15;s__	taxonomic classification defined by topology and ANI	topological placement and ANI have congruent species assignments	GCA_011363825.1, s__JGI-0000106-J15 sp011363825, 95.0, 78.87, 0.18; GCA_011337925.1, s__JGI-0000106-J15 sp011337925, 95.0, 77.06, 0.26; GCA_011375845.1, s__JGI-0000106-J15 sp011375845, 95.0, 76.76, 0.18	92.63	11	N/A
GCA_023267925.1	JZ-1.bins.115	95.07	0.97	0	d__Archaea;p__Thermoproteota;c__Nitrososphaeria_A;o__Caldarchaeales;f__NZ13-MGT;g__JGI-0000106-J15;s__JGI-0000106-J15 sp011364615	GCA_011364615.1	95	d__Archaea;p__Thermoproteota;c__Nitrososphaeria_A;o__Caldarchaeales;f__NZ13-MGT;g__JGI-0000106-J15;s__JGI-0000106-J15 sp011364615	99.78	0.85	GCA_011364615.1	95	d__Archaea;p__Thermoproteota;c__Nitrososphaeria_A;o__Caldarchaeales;f__NZ13-MGT;g__JGI-0000106-J15;s__JGI-0000106-J15 sp011364615	99.78	0.85	d__Archaea;p__Thermoproteota;c__Nitrososphaeria_A;o__Caldarchaeales;f__NZ13-MGT;g__JGI-0000106-J15;s__	taxonomic classification defined by topology and ANI	topological placement and ANI have congruent species assignments	GCA_011363825.1, s__JGI-0000106-J15 sp011363825, 95.0, 82.04, 0.17; GCA_011337925.1, s__JGI-0000106-J15 sp011337925, 95.0, 76.74, 0.22; GCA_011375845.1, s__JGI-0000106-J15 sp011375845, 95.0, 76.48, 0.17	80.98	11	N/A
GCA_023268015.1	JZ-1.bins.86	99.03	0	0	d__Archaea;p__Thermoproteota;c__Nitrososphaeria_A;o__Caldarchaeales;f__NZ13-MGT;g__JGI-0000106-J15;s__JGI-0000106-J15 sp011364615	GCA_011364615.1	95	d__Archaea;p__Thermoproteota;c__Nitrososphaeria_A;o__Caldarchaeales;f__NZ13-MGT;g__JGI-0000106-J15;s__JGI-0000106-J15 sp011364615	99.8	0.96	GCA_011364615.1	95	d__Archaea;p__Thermoproteota;c__Nitrososphaeria_A;o__Caldarchaeales;f__NZ13-MGT;g__JGI-0000106-J15;s__JGI-0000106-J15 sp011364615	99.8	0.96	d__Archaea;p__Thermoproteota;c__Nitrososphaeria_A;o__Caldarchaeales;f__NZ13-MGT;g__JGI-0000106-J15;s__	taxonomic classification defined by topology and ANI	topological placement and ANI have congruent species assignments	GCA_011363825.1, s__JGI-0000106-J15 sp011363825, 95.0, 80.41, 0.19; GCA_011337925.1, s__JGI-0000106-J15 sp011337925, 95.0, 76.89, 0.26; GCA_011375845.1, s__JGI-0000106-J15 sp011375845, 95.0, 76.63, 0.2	92.63	11	N/A
GCA_023268075.1	JZ-1.bins.64	99.03	0	0	d__Archaea;p__Thermoproteota;c__Nitrososphaeria_A;o__Caldarchaeales;f__NZ13-MGT;g__JGI-0000106-J15;s__JGI-0000106-J15 sp011364615	GCA_011364615.1	95	d__Archaea;p__Thermoproteota;c__Nitrososphaeria_A;o__Caldarchaeales;f__NZ13-MGT;g__JGI-0000106-J15;s__JGI-0000106-J15 sp011364615	99.88	0.98	GCA_011364615.1	95	d__Archaea;p__Thermoproteota;c__Nitrososphaeria_A;o__Caldarchaeales;f__NZ13-MGT;g__JGI-0000106-J15;s__JGI-0000106-J15 sp011364615	99.88	0.98	d__Archaea;p__Thermoproteota;c__Nitrososphaeria_A;o__Caldarchaeales;f__NZ13-MGT;g__JGI-0000106-J15;s__	taxonomic classification defined by topology and ANI	topological placement and ANI have congruent species assignments	GCA_011363825.1, s__JGI-0000106-J15 sp011363825, 95.0, 79.19, 0.19; GCA_011337925.1, s__JGI-0000106-J15 sp011337925, 95.0, 76.82, 0.26; GCA_011375845.1, s__JGI-0000106-J15 sp011375845, 95.0, 76.71, 0.18	92.63	11	N/A
GCA_023268105.1	JZ-1.bins.49	90.94	0.97	100	d__Archaea;p__Thermoproteota;c__Nitrososphaeria_A;o__Caldarchaeales;f__NZ13-MGT;g__JGI-0000106-J15;s__JGI-0000106-J15 sp011364615	GCA_011364615.1	95	d__Archaea;p__Thermoproteota;c__Nitrososphaeria_A;o__Caldarchaeales;f__NZ13-MGT;g__JGI-0000106-J15;s__JGI-0000106-J15 sp011364615	99.64	0.85	GCA_011364615.1	95	d__Archaea;p__Thermoproteota;c__Nitrososphaeria_A;o__Caldarchaeales;f__NZ13-MGT;g__JGI-0000106-J15;s__JGI-0000106-J15 sp011364615	99.64	0.85	d__Archaea;p__Thermoproteota;c__Nitrososphaeria_A;o__Caldarchaeales;f__NZ13-MGT;g__JGI-0000106-J15;s__	taxonomic classification defined by topology and ANI	topological placement and ANI have congruent species assignments	GCA_011363825.1, s__JGI-0000106-J15 sp011363825, 95.0, 79.32, 0.19; GCA_011375845.1, s__JGI-0000106-J15 sp011375845, 95.0, 76.75, 0.19; GCA_011337925.1, s__JGI-0000106-J15 sp011337925, 95.0, 76.69, 0.25	79.45	11	N/A
GCA_023268135.1	JZ-1.bins.45	99.03	0	0	d__Archaea;p__Thermoproteota;c__Nitrososphaeria_A;o__Caldarchaeales;f__NZ13-MGT;g__JGI-0000106-J15;s__JGI-0000106-J15 sp011364615	GCA_011364615.1	95	d__Archaea;p__Thermoproteota;c__Nitrososphaeria_A;o__Caldarchaeales;f__NZ13-MGT;g__JGI-0000106-J15;s__JGI-0000106-J15 sp011364615	99.95	0.96	GCA_011364615.1	95	d__Archaea;p__Thermoproteota;c__Nitrososphaeria_A;o__Caldarchaeales;f__NZ13-MGT;g__JGI-0000106-J15;s__JGI-0000106-J15 sp011364615	99.95	0.96	d__Archaea;p__Thermoproteota;c__Nitrososphaeria_A;o__Caldarchaeales;f__NZ13-MGT;g__JGI-0000106-J15;s__	taxonomic classification defined by topology and ANI	topological placement and ANI have congruent species assignments	GCA_011363825.1, s__JGI-0000106-J15 sp011363825, 95.0, 79.86, 0.19; GCA_011337925.1, s__JGI-0000106-J15 sp011337925, 95.0, 76.85, 0.26; GCA_011375845.1, s__JGI-0000106-J15 sp011375845, 95.0, 76.84, 0.18	92.63	11	N/A
GCA_023268205.1	JZ_bin_15	99.03	0	0	d__Archaea;p__Thermoproteota;c__Nitrososphaeria_A;o__Caldarchaeales;f__NZ13-MGT;g__JGI-0000106-J15;s__JGI-0000106-J15 sp011364615	GCA_011364615.1	95	d__Archaea;p__Thermoproteota;c__Nitrososphaeria_A;o__Caldarchaeales;f__NZ13-MGT;g__JGI-0000106-J15;s__JGI-0000106-J15 sp011364615	99.95	0.98	GCA_011364615.1	95	d__Archaea;p__Thermoproteota;c__Nitrososphaeria_A;o__Caldarchaeales;f__NZ13-MGT;g__JGI-0000106-J15;s__JGI-0000106-J15 sp011364615	99.95	0.98	d__Archaea;p__Thermoproteota;c__Nitrososphaeria_A;o__Caldarchaeales;f__NZ13-MGT;g__JGI-0000106-J15;s__	taxonomic classification defined by topology and ANI	topological placement and ANI have congruent species assignments	GCA_011363825.1, s__JGI-0000106-J15 sp011363825, 95.0, 78.87, 0.18; GCA_011337925.1, s__JGI-0000106-J15 sp011337925, 95.0, 77.06, 0.26; GCA_011375845.1, s__JGI-0000106-J15 sp011375845, 95.0, 76.76, 0.18	92.63	11	N/A
GCA_023268365.1	DRTY-2.bins.2	98.06	0.15	100	d__Archaea;p__Thermoproteota;c__Nitrososphaeria_A;o__Caldarchaeales;f__NZ13-MGT;g__JGI-0000106-J15;s__JGI-0000106-J15 sp011364615	GCA_011364615.1	95	d__Archaea;p__Thermoproteota;c__Nitrososphaeria_A;o__Caldarchaeales;f__NZ13-MGT;g__JGI-0000106-J15;s__JGI-0000106-J15 sp011364615	99.34	0.88	GCA_011364615.1	95	d__Archaea;p__Thermoproteota;c__Nitrososphaeria_A;o__Caldarchaeales;f__NZ13-MGT;g__JGI-0000106-J15;s__JGI-0000106-J15 sp011364615	99.34	0.88	d__Archaea;p__Thermoproteota;c__Nitrososphaeria_A;o__Caldarchaeales;f__NZ13-MGT;g__JGI-0000106-J15;s__	taxonomic classification defined by topology and ANI	topological placement and ANI have congruent species assignments	GCA_011363825.1, s__JGI-0000106-J15 sp011363825, 95.0, 78.71, 0.16; GCA_011337925.1, s__JGI-0000106-J15 sp011337925, 95.0, 76.69, 0.23; GCA_011375845.1, s__JGI-0000106-J15 sp011375845, 95.0, 76.66, 0.18	90.25	11	N/A
GCA_023267885.1	JZ-2.bins.210.201808	98.54	0.97	0	d__Archaea;p__Thermoproteota;c__Nitrososphaeria_A;o__Caldarchaeales;f__NZ13-MGT;g__NZ13-MG1;s__	N/A	N/A	N/A	N/A	N/A	GCA_003056285.1	95	d__Archaea;p__Thermoproteota;c__Nitrososphaeria_A;o__Caldarchaeales;f__NZ13-MGT;g__NZ13-MG1;s__NZ13-MG1 sp003056285	79.89	0.7	d__Archaea;p__Thermoproteota;c__Nitrososphaeria_A;o__Caldarchaeales;f__NZ13-MGT;g__NZ13-MG1;s__	taxonomic classification defined by topology and ANI	N/A	GCA_011364235.1, s__NZ13-MG1 sp011364235, 95.0, 79.43, 0.62; GCA_011363045.1, s__NZ13-MG1 sp011363045, 95.0, 78.9, 0.57	93.32	11	0.95163
GCA_023267975.1	JZ-2.bins.197	98.54	0.97	0	d__Archaea;p__Thermoproteota;c__Nitrososphaeria_A;o__Caldarchaeales;f__NZ13-MGT;g__NZ13-MG1;s__	N/A	N/A	N/A	N/A	N/A	GCA_003056285.1	95	d__Archaea;p__Thermoproteota;c__Nitrososphaeria_A;o__Caldarchaeales;f__NZ13-MGT;g__NZ13-MG1;s__NZ13-MG1 sp003056285	79.9	0.69	d__Archaea;p__Thermoproteota;c__Nitrososphaeria_A;o__Caldarchaeales;f__NZ13-MGT;g__NZ13-MG1;s__	taxonomic classification defined by topology and ANI	N/A	GCA_011364235.1, s__NZ13-MG1 sp011364235, 95.0, 79.4, 0.65; GCA_011363045.1, s__NZ13-MG1 sp011363045, 95.0, 78.9, 0.6	93.98	11	0.951517
GCA_023539435.1	S-04.bin.26	95.15	0	0	d__Archaea;p__Thermoproteota;c__Nitrososphaeria_A;o__Caldarchaeales;f__NZ13-MGT;g__NZ13-MG1;s__	N/A	N/A	N/A	N/A	N/A	GCA_011363045.1	95	d__Archaea;p__Thermoproteota;c__Nitrososphaeria_A;o__Caldarchaeales;f__NZ13-MGT;g__NZ13-MG1;s__NZ13-MG1 sp011363045	88.46	0.88	d__Archaea;p__Thermoproteota;c__Nitrososphaeria_A;o__Caldarchaeales;f__NZ13-MGT;g__NZ13-MG1;s__	taxonomic classification defined by topology and ANI	N/A	GCA_011364235.1, s__NZ13-MG1 sp011364235, 95.0, 80.73, 0.74; GCA_003056285.1, s__NZ13-MG1 sp003056285, 95.0, 77.63, 0.37	95.04	11	0.97909
GCA_003056285.1	NZ13-MG1	99.03	0.49	0	d__Archaea;p__Thermoproteota;c__Nitrososphaeria_A;o__Caldarchaeales;f__NZ13-MGT;g__NZ13-MG1;s__NZ13-MG1 sp003056285	GCA_003056285.1	95	d__Archaea;p__Thermoproteota;c__Nitrososphaeria_A;o__Caldarchaeales;f__NZ13-MGT;g__NZ13-MG1;s__NZ13-MG1 sp003056285	100	1	GCA_003056285.1	95	d__Archaea;p__Thermoproteota;c__Nitrososphaeria_A;o__Caldarchaeales;f__NZ13-MGT;g__NZ13-MG1;s__NZ13-MG1 sp003056285	100	1	d__Archaea;p__Thermoproteota;c__Nitrososphaeria_A;o__Caldarchaeales;f__NZ13-MGT;g__NZ13-MG1;s__	taxonomic classification defined by topology and ANI	topological placement and ANI have congruent species assignments	GCA_011364235.1, s__NZ13-MG1 sp011364235, 95.0, 77.58, 0.4; GCA_011363045.1, s__NZ13-MG1 sp011363045, 95.0, 77.49, 0.37	93.89	11	N/A
GCA_023252635.1	GMQP.bins.100	97.09	0	0	d__Archaea;p__Thermoproteota;c__Nitrososphaeria_A;o__Caldarchaeales;f__NZ13-MGT;g__NZ13-MG1;s__NZ13-MG1 sp011364235	GCA_011364235.1	95	d__Archaea;p__Thermoproteota;c__Nitrososphaeria_A;o__Caldarchaeales;f__NZ13-MGT;g__NZ13-MG1;s__NZ13-MG1 sp011364235	99.43	0.97	GCA_011364235.1	95	d__Archaea;p__Thermoproteota;c__Nitrososphaeria_A;o__Caldarchaeales;f__NZ13-MGT;g__NZ13-MG1;s__NZ13-MG1 sp011364235	99.43	0.97	d__Archaea;p__Thermoproteota;c__Nitrososphaeria_A;o__Caldarchaeales;f__NZ13-MGT;g__NZ13-MG1;s__	taxonomic classification defined by topology and ANI	topological placement and ANI have congruent species assignments	GCA_011363045.1, s__NZ13-MG1 sp011363045, 95.0, 80.66, 0.76; GCA_003056285.1, s__NZ13-MG1 sp003056285, 95.0, 77.76, 0.36	93.99	11	N/A
GCA_023252695.1	GMQP.bins.29	96.12	0	0	d__Archaea;p__Thermoproteota;c__Nitrososphaeria_A;o__Caldarchaeales;f__NZ13-MGT;g__NZ13-MG1;s__NZ13-MG1 sp011364235	GCA_011364235.1	95	d__Archaea;p__Thermoproteota;c__Nitrososphaeria_A;o__Caldarchaeales;f__NZ13-MGT;g__NZ13-MG1;s__NZ13-MG1 sp011364235	99.43	0.96	GCA_011364235.1	95	d__Archaea;p__Thermoproteota;c__Nitrososphaeria_A;o__Caldarchaeales;f__NZ13-MGT;g__NZ13-MG1;s__NZ13-MG1 sp011364235	99.43	0.96	d__Archaea;p__Thermoproteota;c__Nitrososphaeria_A;o__Caldarchaeales;f__NZ13-MGT;g__NZ13-MG1;s__	taxonomic classification defined by topology and ANI	topological placement and ANI have congruent species assignments	GCA_011363045.1, s__NZ13-MG1 sp011363045, 95.0, 80.75, 0.72; GCA_003056285.1, s__NZ13-MG1 sp003056285, 95.0, 77.58, 0.37	93.99	11	N/A
GCA_023252755.1	DRTY-7.bins.137	97.09	0	0	d__Archaea;p__Thermoproteota;c__Nitrososphaeria_A;o__Caldarchaeales;f__NZ13-MGT;g__NZ13-MG1;s__NZ13-MG1 sp011364235	GCA_011364235.1	95	d__Archaea;p__Thermoproteota;c__Nitrososphaeria_A;o__Caldarchaeales;f__NZ13-MGT;g__NZ13-MG1;s__NZ13-MG1 sp011364235	99.61	0.98	GCA_011364235.1	95	d__Archaea;p__Thermoproteota;c__Nitrososphaeria_A;o__Caldarchaeales;f__NZ13-MGT;g__NZ13-MG1;s__NZ13-MG1 sp011364235	99.61	0.98	d__Archaea;p__Thermoproteota;c__Nitrososphaeria_A;o__Caldarchaeales;f__NZ13-MGT;g__NZ13-MG1;s__	taxonomic classification defined by topology and ANI	topological placement and ANI have congruent species assignments	GCA_011363045.1, s__NZ13-MG1 sp011363045, 95.0, 80.76, 0.74; GCA_003056285.1, s__NZ13-MG1 sp003056285, 95.0, 77.62, 0.34	94.92	11	N/A
GCA_023252765.1	DRTY-6.bins.154	90.29	0	0	d__Archaea;p__Thermoproteota;c__Nitrososphaeria_A;o__Caldarchaeales;f__NZ13-MGT;g__NZ13-MG1;s__NZ13-MG1 sp011364235	GCA_011364235.1	95	d__Archaea;p__Thermoproteota;c__Nitrososphaeria_A;o__Caldarchaeales;f__NZ13-MGT;g__NZ13-MG1;s__NZ13-MG1 sp011364235	99.7	0.95	GCA_011364235.1	95	d__Archaea;p__Thermoproteota;c__Nitrososphaeria_A;o__Caldarchaeales;f__NZ13-MGT;g__NZ13-MG1;s__NZ13-MG1 sp011364235	99.7	0.95	d__Archaea;p__Thermoproteota;c__Nitrososphaeria_A;o__Caldarchaeales;f__NZ13-MGT;g__NZ13-MG1;s__	taxonomic classification defined by topology and ANI	topological placement and ANI have congruent species assignments	GCA_011363045.1, s__NZ13-MG1 sp011363045, 95.0, 80.63, 0.74; GCA_003056285.1, s__NZ13-MG1 sp003056285, 95.0, 77.65, 0.37	87.97	11	N/A
GCA_023252815.1	DRTY-6.bins.169	95.07	0	0	d__Archaea;p__Thermoproteota;c__Nitrososphaeria_A;o__Caldarchaeales;f__NZ13-MGT;g__NZ13-MG1;s__NZ13-MG1 sp011364235	GCA_011364235.1	95	d__Archaea;p__Thermoproteota;c__Nitrososphaeria_A;o__Caldarchaeales;f__NZ13-MGT;g__NZ13-MG1;s__NZ13-MG1 sp011364235	99.66	0.91	GCA_011364235.1	95	d__Archaea;p__Thermoproteota;c__Nitrososphaeria_A;o__Caldarchaeales;f__NZ13-MGT;g__NZ13-MG1;s__NZ13-MG1 sp011364235	99.66	0.91	d__Archaea;p__Thermoproteota;c__Nitrososphaeria_A;o__Caldarchaeales;f__NZ13-MGT;g__NZ13-MG1;s__	taxonomic classification defined by topology and ANI	topological placement and ANI have congruent species assignments	GCA_011363045.1, s__NZ13-MG1 sp011363045, 95.0, 80.6, 0.72; GCA_003056285.1, s__NZ13-MG1 sp003056285, 95.0, 77.63, 0.37	94.84	11	N/A
GCA_023261845.1	GMQP.bins.8.201907	97.09	0	0	d__Archaea;p__Thermoproteota;c__Nitrososphaeria_A;o__Caldarchaeales;f__NZ13-MGT;g__NZ13-MG1;s__NZ13-MG1 sp011364235	GCA_011364235.1	95	d__Archaea;p__Thermoproteota;c__Nitrososphaeria_A;o__Caldarchaeales;f__NZ13-MGT;g__NZ13-MG1;s__NZ13-MG1 sp011364235	99.45	0.94	GCA_011364235.1	95	d__Archaea;p__Thermoproteota;c__Nitrososphaeria_A;o__Caldarchaeales;f__NZ13-MGT;g__NZ13-MG1;s__NZ13-MG1 sp011364235	99.45	0.94	d__Archaea;p__Thermoproteota;c__Nitrososphaeria_A;o__Caldarchaeales;f__NZ13-MGT;g__NZ13-MG1;s__	taxonomic classification defined by topology and ANI	topological placement and ANI have congruent species assignments	GCA_011363045.1, s__NZ13-MG1 sp011363045, 95.0, 80.65, 0.74; GCA_003056285.1, s__NZ13-MG1 sp003056285, 95.0, 77.63, 0.38	93.99	11	N/A
GCA_023268025.1	JZ-1.bins.90	96.12	0	0	d__Archaea;p__Thermoproteota;c__Nitrososphaeria_A;o__Caldarchaeales;f__NZ13-MGT;g__NZ13-MG1;s__NZ13-MG1 sp011364235	GCA_011364235.1	95	d__Archaea;p__Thermoproteota;c__Nitrososphaeria_A;o__Caldarchaeales;f__NZ13-MGT;g__NZ13-MG1;s__NZ13-MG1 sp011364235	99.88	0.97	GCA_011364235.1	95	d__Archaea;p__Thermoproteota;c__Nitrososphaeria_A;o__Caldarchaeales;f__NZ13-MGT;g__NZ13-MG1;s__NZ13-MG1 sp011364235	99.88	0.97	d__Archaea;p__Thermoproteota;c__Nitrososphaeria_A;o__Caldarchaeales;f__NZ13-MGT;g__NZ13-MG1;s__	taxonomic classification defined by topology and ANI	topological placement and ANI have congruent species assignments	GCA_011363045.1, s__NZ13-MG1 sp011363045, 95.0, 80.69, 0.73; GCA_003056285.1, s__NZ13-MG1 sp003056285, 95.0, 77.58, 0.35	93.69	11	N/A
GCA_023268095.1	JZ-1.bins.47	96.12	0	0	d__Archaea;p__Thermoproteota;c__Nitrososphaeria_A;o__Caldarchaeales;f__NZ13-MGT;g__NZ13-MG1;s__NZ13-MG1 sp011364235	GCA_011364235.1	95	d__Archaea;p__Thermoproteota;c__Nitrososphaeria_A;o__Caldarchaeales;f__NZ13-MGT;g__NZ13-MG1;s__NZ13-MG1 sp011364235	99.81	0.93	GCA_011364235.1	95	d__Archaea;p__Thermoproteota;c__Nitrososphaeria_A;o__Caldarchaeales;f__NZ13-MGT;g__NZ13-MG1;s__NZ13-MG1 sp011364235	99.81	0.93	d__Archaea;p__Thermoproteota;c__Nitrososphaeria_A;o__Caldarchaeales;f__NZ13-MGT;g__NZ13-MG1;s__	taxonomic classification defined by topology and ANI	topological placement and ANI have congruent species assignments	GCA_011363045.1, s__NZ13-MG1 sp011363045, 95.0, 80.56, 0.73; GCA_003056285.1, s__NZ13-MG1 sp003056285, 95.0, 77.41, 0.37	94.78	11	N/A
GCA_023268295.1	GMQP.bins.52	96.12	0	0	d__Archaea;p__Thermoproteota;c__Nitrososphaeria_A;o__Caldarchaeales;f__NZ13-MGT;g__NZ13-MG1;s__NZ13-MG1 sp011364235	GCA_011364235.1	95	d__Archaea;p__Thermoproteota;c__Nitrososphaeria_A;o__Caldarchaeales;f__NZ13-MGT;g__NZ13-MG1;s__NZ13-MG1 sp011364235	99.39	0.97	GCA_011364235.1	95	d__Archaea;p__Thermoproteota;c__Nitrososphaeria_A;o__Caldarchaeales;f__NZ13-MGT;g__NZ13-MG1;s__NZ13-MG1 sp011364235	99.39	0.97	d__Archaea;p__Thermoproteota;c__Nitrososphaeria_A;o__Caldarchaeales;f__NZ13-MGT;g__NZ13-MG1;s__	taxonomic classification defined by topology and ANI	topological placement and ANI have congruent species assignments	GCA_011363045.1, s__NZ13-MG1 sp011363045, 95.0, 80.72, 0.74; GCA_003056285.1, s__NZ13-MG1 sp003056285, 95.0, 77.86, 0.36	93.99	11	N/A
GCA_023268355.1	DRTY-6.bins.20	97.09	0	0	d__Archaea;p__Thermoproteota;c__Nitrososphaeria_A;o__Caldarchaeales;f__NZ13-MGT;g__NZ13-MG1;s__NZ13-MG1 sp011364235	GCA_011364235.1	95	d__Archaea;p__Thermoproteota;c__Nitrososphaeria_A;o__Caldarchaeales;f__NZ13-MGT;g__NZ13-MG1;s__NZ13-MG1 sp011364235	99.66	0.98	GCA_011364235.1	95	d__Archaea;p__Thermoproteota;c__Nitrososphaeria_A;o__Caldarchaeales;f__NZ13-MGT;g__NZ13-MG1;s__NZ13-MG1 sp011364235	99.66	0.98	d__Archaea;p__Thermoproteota;c__Nitrososphaeria_A;o__Caldarchaeales;f__NZ13-MGT;g__NZ13-MG1;s__	taxonomic classification defined by topology and ANI	topological placement and ANI have congruent species assignments	GCA_011363045.1, s__NZ13-MG1 sp011363045, 95.0, 80.68, 0.75; GCA_003056285.1, s__NZ13-MG1 sp003056285, 95.0, 77.54, 0.38	93.25	11	N/A
GCA_021650775.1	T2-175	94.01	2.91	66.67	d__Archaea;p__Thermoproteota;c__Nitrososphaeria_A;o__Caldarchaeales;f__NZ13-MGT;g__S146-127;s__S146-127 sp015520375	GCA_015520375.1	95	d__Archaea;p__Thermoproteota;c__Nitrososphaeria_A;o__Caldarchaeales;f__NZ13-MGT;g__S146-127;s__S146-127 sp015520375	98.7	0.87	GCA_015520375.1	95	d__Archaea;p__Thermoproteota;c__Nitrososphaeria_A;o__Caldarchaeales;f__NZ13-MGT;g__S146-127;s__S146-127 sp015520375	98.7	0.87	d__Archaea;p__Thermoproteota;c__Nitrososphaeria_A;o__Caldarchaeales;f__NZ13-MGT;g__;s__	taxonomic classification defined by topology and ANI	topological placement and ANI have congruent species assignments	N/A	89.85	11	N/A

## Sheet: Table S2
High-quality MAGs	Marker lineage	Completeness (%)	Contamination (%)	Strain heterogeneity (%)	GC (%)	Genome size (Mbp)	Gene count	Coding density	No. of contigs	Soil pH	GTDB classification
B09P5-2014_bin.23	k__Archaea (UID2)	93.69	1.94	0	44.3294	1.41105	1702	0.822522	222	7.43	d__Archaea;p__Thermoproteota;c__Nitrososphaeria;o__Nitrososphaerales;f__Nitrososphaeraceae;g__Nitrososphaera;s__	Alpha
B10P5-2015_bin.9	k__Archaea (UID2)	93.54	4.21	0	44.3741	1.3546	1676	0.83218	315	7.17	d__Archaea;p__Thermoproteota;c__Nitrososphaeria;o__Nitrososphaerales;f__Nitrososphaeraceae;g__Nitrososphaera;s__
B01P2-2015_bin.4	k__Archaea (UID2)	97.09	1.94	0	35.8863	1.89305	2350	0.808507	184	6.21	d__Archaea;p__Thermoproteota;c__Nitrososphaeria;o__Nitrososphaerales;f__Nitrososphaeraceae;g__TA-21;s__	Delta1
B01P2-2016_bin.2	k__Archaea (UID2)	98.54	0.97	0	35.9105	1.86009	2274	0.809308	121	6.8	d__Archaea;p__Thermoproteota;c__Nitrososphaeria;o__Nitrososphaerales;f__Nitrososphaeraceae;g__TA-21;s__
B01P2-2017_bin.1	k__Archaea (UID2)	99.03	2.43	25	35.8621	1.91823	2332	0.806149	120	6.69	d__Archaea;p__Thermoproteota;c__Nitrososphaeria;o__Nitrososphaerales;f__Nitrososphaeraceae;g__TA-21;s__
B01P2-2019_bin.3	k__Archaea (UID2)	98.54	1.94	50	35.9267	1.92771	2365	0.807181	126	6.52	d__Archaea;p__Thermoproteota;c__Nitrososphaeria;o__Nitrososphaerales;f__Nitrososphaeraceae;g__TA-21;s__
B01P4-2014_bin.4	k__Archaea (UID2)	97.57	1.46	50	35.8898	1.9751	2436	0.802896	216	6.58	d__Archaea;p__Thermoproteota;c__Nitrososphaeria;o__Nitrososphaerales;f__Nitrososphaeraceae;g__TA-21;s__
B01P4-2015_bin.20	k__Archaea (UID2)	97.57	2.43	66.67	35.9038	1.98424	2438	0.805548	166	6.55	d__Archaea;p__Thermoproteota;c__Nitrososphaeria;o__Nitrososphaerales;f__Nitrososphaeraceae;g__TA-21;s__
B01P4-2016_bin.20	k__Archaea (UID2)	98.54	1.94	0	35.932	1.88023	2281	0.807203	101	6.74	d__Archaea;p__Thermoproteota;c__Nitrososphaeria;o__Nitrososphaerales;f__Nitrososphaeraceae;g__TA-21;s__
B01P4-2017_bin.17	k__Archaea (UID2)	99.51	0.97	0	35.9182	1.91459	2345	0.808801	117	6.37	d__Archaea;p__Thermoproteota;c__Nitrososphaeria;o__Nitrososphaerales;f__Nitrososphaeraceae;g__TA-21;s__
B01P4-2018_bin.7	k__Archaea (UID2)	99.51	1.94	50	35.8967	1.9236	2412	0.805465	218	6.52	d__Archaea;p__Thermoproteota;c__Nitrososphaeria;o__Nitrososphaerales;f__Nitrososphaeraceae;g__TA-21;s__
B01P4-2019_bin.3	k__Archaea (UID2)	98.54	0.97	0	35.9385	1.96301	2387	0.806568	139	6.32	d__Archaea;p__Thermoproteota;c__Nitrososphaeria;o__Nitrososphaerales;f__Nitrososphaeraceae;g__TA-21;s__
B01P5-2014_bin.9	k__Archaea (UID2)	98.54	2.27	33.33	35.9231	2.00668	2509	0.801079	238	6.07	d__Archaea;p__Thermoproteota;c__Nitrososphaeria;o__Nitrososphaerales;f__Nitrososphaeraceae;g__TA-21;s__
B01P5-2015_bin.6	k__Archaea (UID2)	96.93	0.97	0	35.9034	1.97256	2481	0.805115	238	6.21	d__Archaea;p__Thermoproteota;c__Nitrososphaeria;o__Nitrososphaerales;f__Nitrososphaeraceae;g__TA-21;s__
B01P5-2016_bin.7	k__Archaea (UID2)	96.6	2.02	66.67	35.9844	1.96215	2479	0.807481	293	6.03	d__Archaea;p__Thermoproteota;c__Nitrososphaeria;o__Nitrososphaerales;f__Nitrososphaeraceae;g__TA-21;s__
B01P5-2017_bin.6	k__Archaea (UID2)	98.54	0.97	0	35.9341	2.01959	2468	0.803797	164	6.03	d__Archaea;p__Thermoproteota;c__Nitrososphaeria;o__Nitrososphaerales;f__Nitrososphaeraceae;g__TA-21;s__
B01P5-2018_bin.7	k__Archaea (UID2)	98.54	1.94	50	35.9372	1.96379	2410	0.803815	144	6.27	d__Archaea;p__Thermoproteota;c__Nitrososphaeria;o__Nitrososphaerales;f__Nitrososphaeraceae;g__TA-21;s__
B01P5-2019_bin.6	k__Archaea (UID2)	98.54	0.97	0	35.8989	1.90917	2320	0.807705	109	6.13	d__Archaea;p__Thermoproteota;c__Nitrososphaeria;o__Nitrososphaerales;f__Nitrososphaeraceae;g__TA-21;s__
B02P1-2016_bin.10	k__Archaea (UID2)	97.57	1.94	0	35.8378	1.88193	2358	0.802363	213	6.59	d__Archaea;p__Thermoproteota;c__Nitrososphaeria;o__Nitrososphaerales;f__Nitrososphaeraceae;g__TA-21;s__
B02P1-2017_bin.14	k__Archaea (UID2)	99.51	2.91	25	35.8626	1.90719	2335	0.808757	125	6.66	d__Archaea;p__Thermoproteota;c__Nitrososphaeria;o__Nitrososphaerales;f__Nitrososphaeraceae;g__TA-21;s__
B02P1-2018_bin.8	k__Archaea (UID2)	99.51	0.97	0	35.9432	1.9258	2348	0.8063	131	6.67	d__Archaea;p__Thermoproteota;c__Nitrososphaeria;o__Nitrososphaerales;f__Nitrososphaeraceae;g__TA-21;s__
B02P3-2014_bin.5	k__Archaea (UID2)	99.51	1.94	33.33	35.8994	1.93694	2360	0.804804	141	6.99	d__Archaea;p__Thermoproteota;c__Nitrososphaeria;o__Nitrososphaerales;f__Nitrososphaeraceae;g__TA-21;s__
B02P3-2015_bin.3	k__Archaea (UID2)	97.09	2.18	33.33	35.9079	1.88862	2352	0.807509	200	6.8	d__Archaea;p__Thermoproteota;c__Nitrososphaeria;o__Nitrososphaerales;f__Nitrososphaeraceae;g__TA-21;s__
B02P3-2016_bin.2	k__Archaea (UID2)	97.57	2.91	50	35.8915	1.89692	2374	0.808002	203	6.71	d__Archaea;p__Thermoproteota;c__Nitrososphaeria;o__Nitrososphaerales;f__Nitrososphaeraceae;g__TA-21;s__
B02P3-2017_bin.6	k__Archaea (UID2)	99.51	2.91	66.67	35.9294	1.8724	2288	0.812738	145	6.81	d__Archaea;p__Thermoproteota;c__Nitrososphaeria;o__Nitrososphaerales;f__Nitrososphaeraceae;g__TA-21;s__
B02P3-2018_bin.8	k__Archaea (UID2)	98.54	0.97	0	35.921	1.91473	2351	0.806903	126	6.68	d__Archaea;p__Thermoproteota;c__Nitrososphaeria;o__Nitrososphaerales;f__Nitrososphaeraceae;g__TA-21;s__
B02P4-2014_bin.2	k__Archaea (UID2)	98.54	2.27	25	35.8475	2.12681	2622	0.796283	204	6.45	d__Archaea;p__Thermoproteota;c__Nitrososphaeria;o__Nitrososphaerales;f__Nitrososphaeraceae;g__TA-21;s__
B02P4-2015_bin.5	k__Archaea (UID2)	97.57	1.94	0	35.8894	1.81888	2296	0.810406	220	6.83	d__Archaea;p__Thermoproteota;c__Nitrososphaeria;o__Nitrososphaerales;f__Nitrososphaeraceae;g__TA-21;s__
B02P4-2016_bin.11	k__Archaea (UID2)	98.54	0.97	0	35.8803	1.74841	2113	0.81601	125	6.71	d__Archaea;p__Thermoproteota;c__Nitrososphaeria;o__Nitrososphaerales;f__Nitrososphaeraceae;g__TA-21;s__
B02P4-2017_bin.8	k__Archaea (UID2)	97.57	2.91	0	35.8509	1.92977	2361	0.807257	127	6.92	d__Archaea;p__Thermoproteota;c__Nitrososphaeria;o__Nitrososphaerales;f__Nitrososphaeraceae;g__TA-21;s__
B02P4-2019_bin.7	k__Archaea (UID2)	98.54	0.97	0	35.9277	1.88649	2313	0.804402	120	6.78	d__Archaea;p__Thermoproteota;c__Nitrososphaeria;o__Nitrososphaerales;f__Nitrososphaeraceae;g__TA-21;s__
B03P1-2014_bin.18	k__Archaea (UID2)	98.22	0.97	0	36.004	2.0459	2547	0.803452	201	5.86	d__Archaea;p__Thermoproteota;c__Nitrososphaeria;o__Nitrososphaerales;f__Nitrososphaeraceae;g__TA-21;s__
B03P1-2015_bin.4	k__Archaea (UID2)	97.57	0.97	0	35.9506	1.98014	2431	0.805251	135	6.4	d__Archaea;p__Thermoproteota;c__Nitrososphaeria;o__Nitrososphaerales;f__Nitrososphaeraceae;g__TA-21;s__
B03P1-2016_bin.2	k__Archaea (UID2)	97.57	0.97	0	35.8767	2.04523	2514	0.800952	227	6.53	d__Archaea;p__Thermoproteota;c__Nitrososphaeria;o__Nitrososphaerales;f__Nitrososphaeraceae;g__TA-21;s__
B03P1-2017_bin.14	k__Archaea (UID2)	98.54	0.97	0	35.9608	1.93887	2365	0.804942	137	6.6	d__Archaea;p__Thermoproteota;c__Nitrososphaeria;o__Nitrososphaerales;f__Nitrososphaeraceae;g__TA-21;s__
B03P1-2018_bin.7	k__Archaea (UID2)	98.22	0.97	0	35.9706	1.97744	2432	0.804302	194	6.44	d__Archaea;p__Thermoproteota;c__Nitrososphaeria;o__Nitrososphaerales;f__Nitrososphaeraceae;g__TA-21;s__
B03P1-2019_bin.1	k__Archaea (UID2)	99.51	0.97	0	35.9364	1.96116	2402	0.805724	132	6.3	d__Archaea;p__Thermoproteota;c__Nitrososphaeria;o__Nitrososphaerales;f__Nitrososphaeraceae;g__TA-21;s__
B03P2-2014_bin.3	k__Archaea (UID2)	98.54	0.97	0	36.0147	2.02643	2487	0.802909	189	6.49	d__Archaea;p__Thermoproteota;c__Nitrososphaeria;o__Nitrososphaerales;f__Nitrososphaeraceae;g__TA-21;s__
B03P2-2015_bin.11	k__Archaea (UID2)	99.51	0.97	0	35.8967	1.89553	2314	0.807624	130	6.37	d__Archaea;p__Thermoproteota;c__Nitrososphaeria;o__Nitrososphaerales;f__Nitrososphaeraceae;g__TA-21;s__
B03P2-2016_bin.17	k__Archaea (UID2)	98.54	2.43	25	35.9267	1.99632	2438	0.800111	168	6.65	d__Archaea;p__Thermoproteota;c__Nitrososphaeria;o__Nitrososphaerales;f__Nitrososphaeraceae;g__TA-21;s__
B03P2-2017_bin.16	k__Archaea (UID2)	98.54	0.97	0	35.9642	2.03879	2507	0.799237	158	6.37	d__Archaea;p__Thermoproteota;c__Nitrososphaeria;o__Nitrososphaerales;f__Nitrososphaeraceae;g__TA-21;s__
B03P2-2018_bin.19	k__Archaea (UID2)	98.54	0.97	0	35.9002	1.93072	2375	0.802428	155	6.44	d__Archaea;p__Thermoproteota;c__Nitrososphaeria;o__Nitrososphaerales;f__Nitrososphaeraceae;g__TA-21;s__
B03P2-2019_bin.17	k__Archaea (UID2)	98.54	0.97	0	35.9318	1.95073	2377	0.804582	121	6.33	d__Archaea;p__Thermoproteota;c__Nitrososphaeria;o__Nitrososphaerales;f__Nitrososphaeraceae;g__TA-21;s__
B03P3-2014_bin.22	k__Archaea (UID2)	98.54	1.94	50	36.0158	2.03388	2467	0.807944	185	6.03	d__Archaea;p__Thermoproteota;c__Nitrososphaeria;o__Nitrososphaerales;f__Nitrososphaeraceae;g__TA-21;s__
B03P3-2015_bin.5	k__Archaea (UID2)	98.54	0.97	0	35.9799	1.9748	2415	0.804193	129	6.18	d__Archaea;p__Thermoproteota;c__Nitrososphaeria;o__Nitrososphaerales;f__Nitrososphaeraceae;g__TA-21;s__
B03P3-2016_bin.17	k__Archaea (UID2)	97.57	0.97	0	35.9121	1.99479	2491	0.807156	174	6.46	d__Archaea;p__Thermoproteota;c__Nitrososphaeria;o__Nitrososphaerales;f__Nitrososphaeraceae;g__TA-21;s__
B03P3-2017_bin.3	k__Archaea (UID2)	97.57	2.99	50	35.9204	1.92453	2424	0.804976	260	6.25	d__Archaea;p__Thermoproteota;c__Nitrososphaeria;o__Nitrososphaerales;f__Nitrososphaeraceae;g__TA-21;s__
B03P3-2018_bin.17	k__Archaea (UID2)	98.54	0.97	0	35.9475	1.9827	2426	0.801449	138	6.18	d__Archaea;p__Thermoproteota;c__Nitrososphaeria;o__Nitrososphaerales;f__Nitrososphaeraceae;g__TA-21;s__
B03P3-2019_bin.2	k__Archaea (UID2)	97.73	0.97	0	35.9349	1.932	2405	0.803738	232	6	d__Archaea;p__Thermoproteota;c__Nitrososphaeria;o__Nitrososphaerales;f__Nitrososphaeraceae;g__TA-21;s__
B04P1-2014_bin.2	k__Archaea (UID2)	98.54	0.97	0	35.8806	1.95467	2403	0.803698	177	6.04	d__Archaea;p__Thermoproteota;c__Nitrososphaeria;o__Nitrososphaerales;f__Nitrososphaeraceae;g__TA-21;s__
B04P1-2015_bin.4	k__Archaea (UID2)	97.25	1.05	0	35.8994	2.02735	2532	0.800495	227	6.42	d__Archaea;p__Thermoproteota;c__Nitrososphaeria;o__Nitrososphaerales;f__Nitrososphaeraceae;g__TA-21;s__
B04P1-2017_bin.14	k__Archaea (UID2)	98.54	0.97	0	35.9329	1.9892	2416	0.802405	146	6.67	d__Archaea;p__Thermoproteota;c__Nitrososphaeria;o__Nitrososphaerales;f__Nitrososphaeraceae;g__TA-21;s__
B04P1-2018_bin.6	k__Archaea (UID2)	98.22	2.27	0	35.8761	1.88138	2369	0.805012	250	6.72	d__Archaea;p__Thermoproteota;c__Nitrososphaeria;o__Nitrososphaerales;f__Nitrososphaeraceae;g__TA-21;s__
B04P1-2019_bin.4	k__Archaea (UID2)	96.6	0	0	35.9467	1.96253	2427	0.801797	138	6.45	d__Archaea;p__Thermoproteota;c__Nitrososphaeria;o__Nitrososphaerales;f__Nitrososphaeraceae;g__TA-21;s__
B04P2-2014_bin.20	k__Archaea (UID2)	98.06	0.97	0	35.981	2.01425	2516	0.805002	228	6.47	d__Archaea;p__Thermoproteota;c__Nitrososphaeria;o__Nitrososphaerales;f__Nitrososphaeraceae;g__TA-21;s__
B04P2-2015_bin.8	k__Archaea (UID2)	98.54	1.94	50	35.9065	1.92125	2362	0.807139	143	6.65	d__Archaea;p__Thermoproteota;c__Nitrososphaeria;o__Nitrososphaerales;f__Nitrososphaeraceae;g__TA-21;s__
B04P2-2016_bin.7	k__Archaea (UID2)	98.54	1.94	50	35.9254	1.96073	2447	0.803742	192	6.71	d__Archaea;p__Thermoproteota;c__Nitrososphaeria;o__Nitrososphaerales;f__Nitrososphaeraceae;g__TA-21;s__
B04P2-2017_bin.4	k__Archaea (UID2)	97.57	0.97	0	35.9703	1.93586	2364	0.806318	151	6.46	d__Archaea;p__Thermoproteota;c__Nitrososphaeria;o__Nitrososphaerales;f__Nitrososphaeraceae;g__TA-21;s__
[truncated: 39 more rows]

## Sheet: Table S3
Medium-quality MAGs	Marker lineage	Completeness (%)	Contamination (%)	Strain heterogeneity (%)	GC (%)	Genome size (Mbp)	Gene count	Coding density	GTDB classification
[truncated: 85 more rows]

## Sheet: Table S4
NCBI accession	Strain / genome name	Short name	Marker lineage	Completeness (%)	Contamination (%)	Strain heterogeneity (%)	GC (%)	Genome size (Mbp)	Gene count	Coding density
[truncated: 24 more rows]

[truncated: 12 more sheets: Table S5, Table S6, Table S7, Table S8, Table S9, Table S10, Table S11, Table S12, Table S13, Table S14, Table S15, Table S16]
